# Supplementary material for: Crystal structure of (3R)-3-benzyl-4-[(tert-but­oxy­carbon­yl)amino]­butanoic acid
Source: Acta Crystallogr Sect E Struct Rep Online. 2014 Sep 3;70(Pt 10):o1081–2. doi: 10.1107/S1600536814019497 (PMC4257155; doi:10.1107/S1600536814019497)
Supplement: Supplementary file 1 [file e-70-o1081-sup1.cif]

##############################################################################
#                                                                            #
# This CIF contains the data in a paper accepted for publication in          #
# Acta Crystallographica Section E. It conforms to the requirements of       #
# Notes for Authors for Acta Crystallographica Section E, and has been       #
# peer reviewed under the auspices of the IUCr Commission on Journals.       #
#                                                                            #
# Full details of the Crystallographic Information File format               #
# are given in the paper "The Crystallographic Information File (CIF):       #
# a New Standard Archive File for Crystallography" by S. R. Hall, F. H.      #
# Allen and I. D. Brown [Acta Cryst. (1991), A47, 655-685].                  #
#                                                                            #
# The current version of the core CIF dictionary is obtainable from          #
# ftp://ftp.iucr.org/pub/cif_core.dic.                                       #
#                                                                            #
# Software is freely available for graphical display of the structure(s)     #
# in this CIF. For information consult the CIF software page                 #
# http://www.iucr.org/resources/cif/software.                                #
#                                                                            #
# This file may be used for bona fide research purposes within the           #
# scientific community so long as proper attribution is given to the journal # 
# article from which it was obtained.                                        #
#                                                                            #
##############################################################################
data_I
_database_code_depnum_ccdc_archive 'CCDC 938020'
_audit_creation_method     SHELXL-97
_chemical_name_systematic
;
(3<i>R</i>)-3-Benzyl-4-[(<i>tert</i>-butoxycarbonyl)amino]butanoic acid
;
_chemical_name_common     ?
_chemical_formula_moiety     'C16 H23 N O4'
_chemical_formula_sum     'C16 H23 N O4'
_chemical_formula_iupac     'C16 H23 N O4'
_chemical_formula_weight     293.35
_chemical_melting_point     ?
_symmetry_cell_setting     monoclinic
_symmetry_space_group_name_H-M     'C 2'
_symmetry_space_group_name_Hall     'C 2y'
loop_
    _symmetry_equiv_pos_as_xyz
    'x, y, z'
    '-x, y, -z'
    'x+1/2, y+1/2, z'
    '-x+1/2, y+1/2, -z'
_cell_length_a     19.5872(12)
_cell_length_b     6.5263(4)
_cell_length_c     14.7598(9)
_cell_angle_alpha     90.00
_cell_angle_beta     120.846(2)
_cell_angle_gamma     90.00
_cell_volume     1619.89(17)
_cell_formula_units_Z     4
_cell_measurement_reflns_used     3858
_cell_measurement_theta_min     3.49
_cell_measurement_theta_max     64.2115
_cell_measurement_temperature     100(2)
_exptl_crystal_description     needle
_exptl_crystal_colour     colourless
_exptl_crystal_size_max     0.4
_exptl_crystal_size_mid     0.04
_exptl_crystal_size_min     0.04
_exptl_crystal_density_diffrn     1.203
_exptl_crystal_density_meas     ?
_exptl_crystal_density_method     'not measured'
_exptl_crystal_F_000     632
_exptl_absorpt_coefficient_mu     0.702
_exptl_absorpt_correction_type     multi-scan
_exptl_absorpt_process_details     '(SADABS; Sheldrick, 2003)'
_exptl_absorpt_correction_T_min     0.7378
_exptl_absorpt_correction_T_max     0.9725
_exptl_special_details     ?
_diffrn_ambient_temperature     100(2)
_diffrn_radiation_type     CuK\a
_diffrn_radiation_wavelength     1.54178
_diffrn_radiation_source     'fine-focus sealed tube'
_diffrn_radiation_monochromator     graphite
_diffrn_measurement_device_type     'Bruker SMART APEX CCD'
_diffrn_measurement_method     '\w scan'
_diffrn_detector_area_resol_mean     ?
_diffrn_reflns_number     8769
_diffrn_reflns_av_R_equivalents     0.0360
_diffrn_reflns_av_sigmaI/netI     0.0389
_diffrn_reflns_theta_min     3.49
_diffrn_reflns_theta_max     72.42
_diffrn_reflns_theta_full     72.42
_diffrn_measured_fraction_theta_max     0.996
_diffrn_measured_fraction_theta_full     0.996
_diffrn_reflns_limit_h_min     -24
_diffrn_reflns_limit_h_max     24
_diffrn_reflns_limit_k_min     -7
_diffrn_reflns_limit_k_max     8
_diffrn_reflns_limit_l_min     -18
_diffrn_reflns_limit_l_max     18
_refine_special_details
;
Refinement of <i>F</i>^2^ against ALL reflections. The weighted <i>R</i>-factor
<i>wR</i> and goodness of fit <i>S</i> are based on <i>F</i>^2^, conventional
<i>R</i>-factors <i>R</i> are based on <i>F</i>, with <i>F</i> set to zero for
negative <i>F</i>^2^. The threshold expression of <i>F</i>^2^ >
\s(<i>F</i>^2^) is used only for calculating <i>R</i>-factors(gt) <i>etc</i>.
and is not relevant to the choice of reflections for refinement.
<i>R</i>-factors based on <i>F</i>^2^ are statistically about twice as large
as those based on <i>F</i>, and <i>R</i>- factors based on ALL data will be
even larger.
;
_reflns_number_total     2880
_reflns_number_gt     2805
_reflns_threshold_expression     I>2sigma(I)
_refine_ls_structure_factor_coef     Fsqd
_refine_ls_matrix_type     full
_refine_ls_R_factor_all     0.0299
_refine_ls_R_factor_gt     0.0290
_refine_ls_wR_factor_gt     0.0727
_refine_ls_wR_factor_ref     0.0733
_refine_ls_goodness_of_fit_ref     1.058
_refine_ls_restrained_S_all     1.057
_refine_ls_number_reflns     2880
_refine_ls_number_parameters     197
_refine_ls_number_restraints     1
_refine_ls_hydrogen_treatment     mixed
_refine_ls_weighting_scheme     calc
_refine_ls_weighting_details
         'calc w=1/[\s^2^(Fo^2^)+(0.0236P)^2^+0.6631P] where P=(Fo^2^+2Fc^2^)/3'
_atom_sites_solution_hydrogens     geom
_atom_sites_solution_primary     direct
_atom_sites_solution_secondary     difmap
_refine_ls_shift/su_max     0.001
_refine_ls_shift/su_mean     0.000
_refine_diff_density_max     0.161
_refine_diff_density_min     -0.180
_refine_ls_extinction_method     none
_refine_ls_extinction_coef     ?
_refine_ls_abs_structure_details     'Flack (1983), 1138 Friedel pairs'
_refine_ls_abs_structure_Flack     0.05(15)
loop_
    _atom_type_symbol
    _atom_type_description
    _atom_type_scat_dispersion_real
    _atom_type_scat_dispersion_imag
    _atom_type_scat_source
    'C' 'C' 0.0181 0.0091
                         'International Tables Vol C Tables 4.2.6.8 and 6.1.1.4'
    'H' 'H' 0.0000 0.0000
                         'International Tables Vol C Tables 4.2.6.8 and 6.1.1.4'
    'N' 'N' 0.0311 0.0180
                         'International Tables Vol C Tables 4.2.6.8 and 6.1.1.4'
    'O' 'O' 0.0492 0.0322
                         'International Tables Vol C Tables 4.2.6.8 and 6.1.1.4'
_computing_data_collection     'APEX2 (Bruker, 2005)'
_computing_cell_refinement     'SAINT-Plus (Bruker, 2008)'
_computing_data_reduction     'SAINT-Plus (Bruker, 2008)'
_computing_structure_solution     'SHELXS97 (Sheldrick, 2008)'
_computing_structure_refinement     'SHELXL97 (Sheldrick, 2008)'
_computing_molecular_graphics
                  'PLATON (Spek, 2009) and Mercury (Macrae <i>et al.</i>, 2006)'
_computing_publication_material     'PLATON (Spek, 2009)'
loop_
    _atom_site_type_symbol
    _atom_site_label
    _atom_site_fract_x
    _atom_site_fract_y
    _atom_site_fract_z
    _atom_site_U_iso_or_equiv
    _atom_site_adp_type
    _atom_site_calc_flag
    _atom_site_refinement_flags
    _atom_site_occupancy
    _atom_site_symmetry_multiplicity
    _atom_site_disorder_assembly
    _atom_site_disorder_group
    C C1 0.89784(7) 0.5954(2) 0.40885(10) 0.0213(3) Uani d . 1 1 . .
    C C2 0.88937(8) 0.3833(2) 0.44237(10) 0.0220(3) Uani d . 1 1 . .
    H H2A 0.9309 0.2966 0.4459 0.026 Uiso calc R 1 1 . .
    H H2B 0.8386 0.3268 0.3891 0.026 Uiso calc R 1 1 . .
    C C3 0.89425(7) 0.3775(2) 0.54933(10) 0.0211(3) Uani d . 1 1 . .
    H H3 0.9405 0.4574 0.6005 0.025 Uiso calc R 1 1 . .
    C C4 0.90258(7) 0.1581(2) 0.58971(10) 0.0226(3) Uani d . 1 1 . .
    H H4A 0.8936 0.1582 0.6485 0.027 Uiso calc R 1 1 . .
    H H4B 0.8612 0.0753 0.5341 0.027 Uiso calc R 1 1 . .
    C C6 1.04195(8) 0.0711(2) 0.72350(10) 0.0215(3) Uani d . 1 1 . .
    C C8 1.08942(8) 0.2534(2) 0.89211(11) 0.0285(3) Uani d . 1 1 . .
    C C9 1.05139(13) 0.4342(4) 0.91403(14) 0.0596(6) Uani d . 1 1 . .
    H H9A 1.0502 0.5499 0.8731 0.089 Uiso calc R 1 1 . .
    H H9B 1.0818 0.4680 0.9877 0.089 Uiso calc R 1 1 . .
    H H9C 0.9981 0.3992 0.8952 0.089 Uiso calc R 1 1 . .
    C C10 1.09383(10) 0.0664(3) 0.95540(12) 0.0392(4) Uani d . 1 1 . .
    H H10A 1.0413 0.0302 0.9395 0.059 Uiso calc R 1 1 . .
    H H10B 1.1265 0.0960 1.0293 0.059 Uiso calc R 1 1 . .
    H H10C 1.1165 -0.0457 0.9375 0.059 Uiso calc R 1 1 . .
    C C11 1.17061(10) 0.3096(3) 0.90952(12) 0.0390(4) Uani d . 1 1 . .
    H H11A 1.1938 0.1918 0.8967 0.058 Uiso calc R 1 1 . .
    H H11B 1.2045 0.3549 0.9809 0.058 Uiso calc R 1 1 . .
    H H11C 1.1649 0.4176 0.8619 0.058 Uiso calc R 1 1 . .
    C C30 0.81864(8) 0.4716(2) 0.53904(10) 0.0234(3) Uani d . 1 1 . .
    H H30A 0.8038 0.5900 0.4930 0.028 Uiso calc R 1 1 . .
    H H30B 0.7760 0.3723 0.5048 0.028 Uiso calc R 1 1 . .
    C C31 0.82452(7) 0.5377(2) 0.64118(10) 0.0212(3) Uani d . 1 1 . .
    C C32 0.86972(9) 0.7077(2) 0.69501(12) 0.0290(3) Uani d . 1 1 . .
    H H32 0.9003 0.7720 0.6717 0.035 Uiso calc R 1 1 . .
    C C33 0.86995(9) 0.7831(3) 0.78276(13) 0.0346(3) Uani d . 1 1 . .
    H H33 0.9000 0.8985 0.8171 0.041 Uiso calc R 1 1 . .
    C C34 0.82581(9) 0.6883(3) 0.81985(11) 0.0318(3) Uani d . 1 1 . .
    H H34 0.8254 0.7405 0.8782 0.038 Uiso calc R 1 1 . .
    C C35 0.78253(9) 0.5154(3) 0.76924(12) 0.0348(4) Uani d . 1 1 . .
    H H35 0.7537 0.4484 0.7944 0.042 Uiso calc R 1 1 . .
    C C36 0.78199(8) 0.4414(3) 0.68080(11) 0.0297(3) Uani d . 1 1 . .
    H H36 0.7525 0.3247 0.6473 0.036 Uiso calc R 1 1 . .
    N N5 0.97942(6) 0.06104(18) 0.62403(9) 0.0218(2) Uani d . 1 1 . .
    H H5 0.9795(9) -0.034(3) 0.5849(12) 0.026 Uiso d . 1 1 . .
    O O1 0.88632(7) 0.59996(17) 0.31251(8) 0.0335(3) Uani d . 1 1 . .
    H H1 0.8915 0.7177 0.2976 0.050 Uiso calc R 1 1 . .
    O O2 0.91355(6) 0.74770(16) 0.46349(8) 0.0286(2) Uani d . 1 1 . .
    O O6 1.10102(6) -0.03990(16) 0.75856(7) 0.0281(2) Uani d . 1 1 . .
    O O7 1.03178(5) 0.21689(15) 0.77878(7) 0.0261(2) Uani d . 1 1 . .
loop_
    _atom_site_aniso_label
    _atom_site_aniso_U_11
    _atom_site_aniso_U_22
    _atom_site_aniso_U_33
    _atom_site_aniso_U_12
    _atom_site_aniso_U_13
    _atom_site_aniso_U_23
    C1 0.0191(6) 0.0193(7) 0.0236(6) -0.0012(5) 0.0095(5) -0.0024(5)
    C2 0.0246(6) 0.0160(6) 0.0247(6) 0.0011(5) 0.0121(5) -0.0020(5)
    C3 0.0216(6) 0.0175(7) 0.0217(6) -0.0008(5) 0.0093(5) -0.0006(5)
    C4 0.0227(6) 0.0170(7) 0.0256(6) -0.0016(5) 0.0106(5) -0.0009(5)
    C6 0.0293(7) 0.0125(6) 0.0242(6) -0.0002(5) 0.0147(5) -0.0012(5)
    C8 0.0341(7) 0.0233(8) 0.0208(6) 0.0009(6) 0.0088(6) -0.0044(6)
    C9 0.0666(12) 0.0553(13) 0.0349(9) 0.0212(10) 0.0103(8) -0.0206(9)
    C10 0.0449(9) 0.0405(10) 0.0286(7) -0.0090(8) 0.0163(7) 0.0027(7)
    C11 0.0421(9) 0.0372(10) 0.0275(7) -0.0131(7) 0.0105(7) 0.0005(7)
    C30 0.0237(6) 0.0215(7) 0.0233(6) 0.0016(5) 0.0107(5) 0.0007(5)
    C31 0.0203(6) 0.0167(7) 0.0240(6) 0.0037(5) 0.0095(5) 0.0021(5)
    C32 0.0345(7) 0.0156(7) 0.0400(8) -0.0024(6) 0.0214(7) 0.0001(6)
    C33 0.0384(8) 0.0207(8) 0.0414(8) -0.0041(6) 0.0181(7) -0.0102(6)
    C34 0.0327(7) 0.0338(9) 0.0268(7) 0.0042(6) 0.0137(6) -0.0057(6)
    C35 0.0343(7) 0.0409(10) 0.0330(8) -0.0079(7) 0.0201(6) -0.0033(7)
    C36 0.0296(7) 0.0290(8) 0.0308(7) -0.0097(6) 0.0156(6) -0.0069(6)
    N5 0.0270(6) 0.0122(6) 0.0244(5) 0.0004(4) 0.0117(5) -0.0030(4)
    O1 0.0551(7) 0.0190(6) 0.0296(5) -0.0092(5) 0.0241(5) -0.0031(4)
    O2 0.0384(5) 0.0164(5) 0.0290(5) -0.0035(4) 0.0159(4) -0.0049(4)
    O6 0.0299(5) 0.0220(5) 0.0292(5) 0.0074(4) 0.0129(4) -0.0008(4)
    O7 0.0302(5) 0.0195(5) 0.0227(5) 0.0052(4) 0.0094(4) -0.0039(4)
_geom_special_details
;
All e.s.d.'s (except the e.s.d. in the dihedral angle between two l.s. planes)
are estimated using the full covariance matrix. The cell e.s.d.'s are taken
into account individually in the estimation of e.s.d.'s in distances, angles
and torsion angles; correlations between e.s.d.'s in cell parameters are only
used when they are defined by crystal symmetry. An approximate (isotropic)
treatment of cell e.s.d.'s is used for estimating e.s.d.'s involving l.s.
planes.
;
loop_
    _geom_bond_atom_site_label_1
    _geom_bond_atom_site_label_2
    _geom_bond_site_symmetry_2
    _geom_bond_distance
    _geom_bond_publ_flag
    C1 O2 . 1.2159(17) ?
    C1 O1 . 1.3209(16) ?
    C1 C2 . 1.507(2) ?
    C2 C3 . 1.5322(17) ?
    C2 H2A . 0.9700 ?
    C2 H2B . 0.9700 ?
    C3 C4 . 1.5272(19) ?
    C3 C30 . 1.5373(18) ?
    C3 H3 . 0.9800 ?
    C4 N5 . 1.4634(17) ?
    C4 H4A . 0.9700 ?
    C4 H4B . 0.9700 ?
    C6 O6 . 1.2318(16) ?
    C6 O7 . 1.3332(16) ?
    C6 N5 . 1.3476(17) ?
    C8 O7 . 1.4809(16) ?
    C8 C10 . 1.512(2) ?
    C8 C9 . 1.516(2) ?
    C8 C11 . 1.520(2) ?
    C9 H9A . 0.9600 ?
    C9 H9B . 0.9600 ?
    C9 H9C . 0.9600 ?
    C10 H10A . 0.9600 ?
    C10 H10B . 0.9600 ?
    C10 H10C . 0.9600 ?
    C11 H11A . 0.9600 ?
    C11 H11B . 0.9600 ?
    C11 H11C . 0.9600 ?
    C30 C31 . 1.5144(18) ?
    C30 H30A . 0.9700 ?
    C30 H30B . 0.9700 ?
    C31 C32 . 1.388(2) ?
    C31 C36 . 1.3894(19) ?
    C32 C33 . 1.383(2) ?
    C32 H32 . 0.9300 ?
    C33 C34 . 1.384(2) ?
    C33 H33 . 0.9300 ?
    C34 C35 . 1.379(2) ?
    C34 H34 . 0.9300 ?
    C35 C36 . 1.387(2) ?
    C35 H35 . 0.9300 ?
    C36 H36 . 0.9300 ?
    N5 H5 . 0.846(18) ?
    O1 H1 . 0.8200 ?
loop_
    _geom_angle_atom_site_label_1
    _geom_angle_atom_site_label_2
    _geom_angle_atom_site_label_3
    _geom_angle_site_symmetry_1
    _geom_angle_site_symmetry_3
    _geom_angle
    _geom_angle_publ_flag
    O2 C1 O1 . . 122.74(13) ?
    O2 C1 C2 . . 124.47(11) ?
    O1 C1 C2 . . 112.79(11) ?
    C1 C2 C3 . . 113.68(11) ?
    C1 C2 H2A . . 108.8 ?
    C3 C2 H2A . . 108.8 ?
    C1 C2 H2B . . 108.8 ?
    C3 C2 H2B . . 108.8 ?
    H2A C2 H2B . . 107.7 ?
    C4 C3 C2 . . 111.29(11) ?
    C4 C3 C30 . . 108.53(11) ?
    C2 C3 C30 . . 109.89(10) ?
    C4 C3 H3 . . 109.0 ?
    C2 C3 H3 . . 109.0 ?
    C30 C3 H3 . . 109.0 ?
    N5 C4 C3 . . 115.21(11) ?
    N5 C4 H4A . . 108.5 ?
    C3 C4 H4A . . 108.5 ?
    N5 C4 H4B . . 108.5 ?
    C3 C4 H4B . . 108.5 ?
    H4A C4 H4B . . 107.5 ?
    O6 C6 O7 . . 124.44(12) ?
    O6 C6 N5 . . 124.22(12) ?
    O7 C6 N5 . . 111.34(11) ?
    O7 C8 C10 . . 109.69(12) ?
    O7 C8 C9 . . 101.12(11) ?
    C10 C8 C9 . . 112.02(15) ?
    O7 C8 C11 . . 110.82(12) ?
    C10 C8 C11 . . 111.52(13) ?
    C9 C8 C11 . . 111.23(16) ?
    C8 C9 H9A . . 109.5 ?
    C8 C9 H9B . . 109.5 ?
    H9A C9 H9B . . 109.5 ?
    C8 C9 H9C . . 109.5 ?
    H9A C9 H9C . . 109.5 ?
    H9B C9 H9C . . 109.5 ?
    C8 C10 H10A . . 109.5 ?
    C8 C10 H10B . . 109.5 ?
    H10A C10 H10B . . 109.5 ?
    C8 C10 H10C . . 109.5 ?
    H10A C10 H10C . . 109.5 ?
    H10B C10 H10C . . 109.5 ?
    C8 C11 H11A . . 109.5 ?
    C8 C11 H11B . . 109.5 ?
    H11A C11 H11B . . 109.5 ?
    C8 C11 H11C . . 109.5 ?
    H11A C11 H11C . . 109.5 ?
    H11B C11 H11C . . 109.5 ?
    C31 C30 C3 . . 115.96(10) ?
    C31 C30 H30A . . 108.3 ?
    C3 C30 H30A . . 108.3 ?
    C31 C30 H30B . . 108.3 ?
    C3 C30 H30B . . 108.3 ?
    H30A C30 H30B . . 107.4 ?
    C32 C31 C36 . . 117.71(13) ?
    C32 C31 C30 . . 119.88(12) ?
    C36 C31 C30 . . 122.28(12) ?
    C33 C32 C31 . . 121.01(14) ?
    C33 C32 H32 . . 119.5 ?
    C31 C32 H32 . . 119.5 ?
    C32 C33 C34 . . 120.58(14) ?
    C32 C33 H33 . . 119.7 ?
    C34 C33 H33 . . 119.7 ?
    C35 C34 C33 . . 119.14(14) ?
    C35 C34 H34 . . 120.4 ?
    C33 C34 H34 . . 120.4 ?
    C34 C35 C36 . . 120.05(14) ?
    C34 C35 H35 . . 120.0 ?
    C36 C35 H35 . . 120.0 ?
    C35 C36 C31 . . 121.45(14) ?
    C35 C36 H36 . . 119.3 ?
    C31 C36 H36 . . 119.3 ?
    C6 N5 C4 . . 123.71(11) ?
    C6 N5 H5 . . 117.4(11) ?
    C4 N5 H5 . . 116.2(11) ?
    C1 O1 H1 . . 109.5 ?
    C6 O7 C8 . . 122.65(10) ?
loop_
    _geom_torsion_atom_site_label_1
    _geom_torsion_atom_site_label_2
    _geom_torsion_atom_site_label_3
    _geom_torsion_atom_site_label_4
    _geom_torsion_site_symmetry_1
    _geom_torsion_site_symmetry_2
    _geom_torsion_site_symmetry_3
    _geom_torsion_site_symmetry_4
    _geom_torsion
    _geom_torsion_publ_flag
    O2 C1 C2 C3 . . . . 5.74(18) ?
    O1 C1 C2 C3 . . . . -174.26(11) ?
    C1 C2 C3 C4 . . . . -168.26(10) ?
    C1 C2 C3 C30 . . . . 71.50(14) ?
    C2 C3 C4 N5 . . . . 70.78(14) ?
    C30 C3 C4 N5 . . . . -168.17(11) ?
    C4 C3 C30 C31 . . . . 76.50(15) ?
    C2 C3 C30 C31 . . . . -161.60(11) ?
    C3 C30 C31 C32 . . . . 70.93(17) ?
    C3 C30 C31 C36 . . . . -113.17(15) ?
    C36 C31 C32 C33 . . . . -2.4(2) ?
    C30 C31 C32 C33 . . . . 173.69(14) ?
    C31 C32 C33 C34 . . . . 1.0(2) ?
    C32 C33 C34 C35 . . . . 1.1(2) ?
    C33 C34 C35 C36 . . . . -1.6(2) ?
    C34 C35 C36 C31 . . . . 0.1(2) ?
    C32 C31 C36 C35 . . . . 1.9(2) ?
    C30 C31 C36 C35 . . . . -174.09(13) ?
    O6 C6 N5 C4 . . . . 165.44(13) ?
    O7 C6 N5 C4 . . . . -14.81(18) ?
    C3 C4 N5 C6 . . . . 89.89(15) ?
    O6 C6 O7 C8 . . . . -3.7(2) ?
    N5 C6 O7 C8 . . . . 176.54(11) ?
    C10 C8 O7 C6 . . . . -63.08(17) ?
    C9 C8 O7 C6 . . . . 178.48(15) ?
    C11 C8 O7 C6 . . . . 60.48(18) ?
loop_
    _geom_hbond_atom_site_label_D
    _geom_hbond_atom_site_label_H
    _geom_hbond_atom_site_label_A
    _geom_hbond_site_symmetry_A
    _geom_hbond_distance_DH
    _geom_hbond_distance_HA
    _geom_hbond_distance_DA
    _geom_hbond_angle_DHA
    O1 H1 O6 2_766 0.82 1.83 2.6368(15) 170
    N5 H5 O2 1_545 0.846(18) 2.131(18) 2.8856(16) 148.2(15)
_iucr_refine_instructions_details
;
TITL sj3__0m in C2
CELL 1.54178 19.5872 6.5263 14.7598 90.000 120.846 90.000
ZERR 4.00 0.0012 0.0004 0.0009 0.000 0.002 0.000
LATT -7
SYMM -x, y, -z
SFAC C  H  N  O
UNIT 64  92  4  16
L.S. 8
ACTA
BOND $H
FMAP 2
PLAN -4
CONF
HTAB
WGHT    0.023600    0.663100
FVAR       0.19411
C1    1    0.897837    0.595393    0.408853    11.00000    0.01906    0.01933 =
         0.02356   -0.00238    0.00945   -0.00117
C2    1    0.889365    0.383329    0.442372    11.00000    0.02456    0.01602 =
         0.02470   -0.00197    0.01208    0.00106
AFIX  23
H2A   2    0.930885    0.296643    0.445885    11.00000   -1.20000
H2B   2    0.838626    0.326781    0.389090    11.00000   -1.20000
AFIX   0
C3    1    0.894255    0.377511    0.549330    11.00000    0.02161    0.01748 =
         0.02166   -0.00055    0.00931   -0.00077
AFIX  13
H3    2    0.940472    0.457351    0.600512    11.00000   -1.20000
AFIX   0
C4    1    0.902577    0.158119    0.589710    11.00000    0.02265    0.01703 =
         0.02557   -0.00085    0.01060   -0.00156
AFIX  23
H4A   2    0.893585    0.158175    0.648508    11.00000   -1.20000
H4B   2    0.861179    0.075270    0.534113    11.00000   -1.20000
AFIX   0
C6    1    1.041952    0.071095    0.723499    11.00000    0.02925    0.01253 =
         0.02416   -0.00116    0.01471   -0.00019
C8    1    1.089422    0.253414    0.892114    11.00000    0.03407    0.02333 =
         0.02079   -0.00437    0.00876    0.00089
C9    1    1.051385    0.434221    0.914034    11.00000    0.06661    0.05535 =
         0.03487   -0.02059    0.01032    0.02120
AFIX 137
H9A   2    1.050204    0.549887    0.873070    11.00000   -1.50000
H9B   2    1.081779    0.468029    0.987704    11.00000   -1.50000
H9C   2    0.998092    0.399214    0.895208    11.00000   -1.50000
AFIX   0
C10   1    1.093834    0.066405    0.955401    11.00000    0.04486    0.04054 =
         0.02858    0.00274    0.01629   -0.00895
AFIX 137
H10A  2    1.041324    0.030160    0.939524    11.00000   -1.50000
H10B  2    1.126502    0.096024    1.029336    11.00000   -1.50000
H10C  2    1.116479   -0.045689    0.937520    11.00000   -1.50000
AFIX   0
C11   1    1.170613    0.309606    0.909524    11.00000    0.04206    0.03724 =
         0.02747    0.00048    0.01053   -0.01312
AFIX 137
H11A  2    1.193803    0.191804    0.896684    11.00000   -1.50000
H11B  2    1.204450    0.354915    0.980950    11.00000   -1.50000
H11C  2    1.164862    0.417589    0.861933    11.00000   -1.50000
AFIX   0
C30   1    0.818638    0.471626    0.539044    11.00000    0.02366    0.02151 =
         0.02330    0.00068    0.01075    0.00157
AFIX  23
H30A  2    0.803839    0.589984    0.492976    11.00000   -1.20000
H30B  2    0.775962    0.372324    0.504827    11.00000   -1.20000
AFIX   0
C31   1    0.824521    0.537692    0.641176    11.00000    0.02031    0.01669 =
         0.02398    0.00206    0.00952    0.00373
C32   1    0.869724    0.707741    0.695010    11.00000    0.03451    0.01558 =
         0.03997    0.00005    0.02138   -0.00236
AFIX  43
H32   2    0.900336    0.772043    0.671735    11.00000   -1.20000
AFIX   0
C33   1    0.869951    0.783080    0.782756    11.00000    0.03839    0.02066 =
         0.04136   -0.01017    0.01809   -0.00409
AFIX  43
H33   2    0.900029    0.898451    0.817129    11.00000   -1.20000
AFIX   0
C34   1    0.825815    0.688289    0.819849    11.00000    0.03267    0.03378 =
         0.02675   -0.00573    0.01375    0.00416
AFIX  43
H34   2    0.825364    0.740537    0.878160    11.00000   -1.20000
AFIX   0
C35   1    0.782527    0.515409    0.769239    11.00000    0.03434    0.04086 =
         0.03300   -0.00327    0.02010   -0.00791
AFIX  43
H35   2    0.753658    0.448363    0.794423    11.00000   -1.20000
AFIX   0
C36   1    0.781992    0.441385    0.680796    11.00000    0.02958    0.02899 =
         0.03076   -0.00690    0.01556   -0.00974
AFIX  43
H36   2    0.752518    0.324719    0.647273    11.00000   -1.20000
AFIX   0
N5    3    0.979421    0.061041    0.624031    11.00000    0.02695    0.01215 =
         0.02436   -0.00299    0.01169    0.00043
H5    2    0.979494   -0.033594    0.584893    11.00000   -1.20000
O1    4    0.886324    0.599961    0.312513    11.00000    0.05514    0.01903 =
         0.02958   -0.00310    0.02407   -0.00921
AFIX 147
H1    2    0.891518    0.717746    0.297633    11.00000   -1.50000
AFIX   0
O2    4    0.913549    0.747702    0.463485    11.00000    0.03845    0.01638 =
         0.02903   -0.00488    0.01594   -0.00351
O6    4    1.101025   -0.039897    0.758560    11.00000    0.02994    0.02205 =
         0.02917   -0.00078    0.01289    0.00739
O7    4    1.031778    0.216894    0.778777    11.00000    0.03025    0.01946 =
         0.02271   -0.00394    0.00943    0.00525
HKLF 4 1 1 0 0 0 1 0 0 0 1
REM  sj3__0m in C2
REM R1 =  0.0290 for   2805 Fo > 4sig(Fo)  and  0.0299 for all   2880 data
REM    197 parameters refined using      1 restraints
END
WGHT      0.0236      0.6631
REM Highest difference peak  0.161,  deepest hole -0.180,  1-sigma level  0.033
Q1    1   0.8904  0.3764  0.4977  11.00000  0.05    0.16
Q2    1   1.1585 -0.0047  0.7262  11.00000  0.05    0.13
Q3    1   0.7702  0.6963  0.8528  11.00000  0.05    0.12
Q4    1   0.9313  0.7155  0.6708  11.00000  0.05    0.12
;
data_New_Global_Publ_Block
_journal_date_recd_electronic     2014-06-09
_journal_date_accepted     2014-08-28
_journal_name_full     'Acta Crystallographica, Section E'
_journal_year     2014
_journal_volume     70
_journal_issue     10
_journal_page_first     o1081
_journal_page_last     o1082
_journal_paper_category     HO
_journal_paper_doi     10.1107/S1600536814019497
_journal_coeditor_code     GK2614
_publ_contact_author_name     'G\/l\'owka, Marek L.'
_publ_contact_author_address
;
Institute of General and Ecological Chemistry, University of \/L\'od\'z,
Poland
;
_publ_contact_author_email     marek.glowka@p.lodz.pl
_publ_contact_author_fax     ?
_publ_contact_author_phone     ?
_publ_section_title
;
Crystal structure of
(3<i>R</i>)-3-benzyl-4-[(<i>tert</i>-butoxycarbonyl)amino]butanoic acid
;
loop_
    _publ_author_name
    _publ_author_footnote
    _publ_author_address
    'J\;edrzejczak, Karol' .
;
Institute of Organic Chemistry, Faculty of Chemistry,
Lodz University of Technology, \.Zeromskiego 116, \/L\'od\'z, Poland
;
    'Szczesio, Ma\/lgorzata' .
;
Institute of General and Ecological Chemistry, Faculty of Chemistry,
Lodz University of Technology, \.Zeromskiego 116, \/L\'od\'z, Poland
;
    'Oracz, Monika' .
;
Institute of General and Ecological Chemistry, Faculty of Chemistry,
Lodz University of Technology, \.Zeromskiego 116, \/L\'od\'z, Poland
;
    'Jankowski, Stefan' .
;
Institute of Organic Chemistry, Faculty of Chemistry,
Lodz University of Technology, \.Zeromskiego 116, \/L\'od\'z, Poland
;
    'G\/l\'owka, Marek L.' .
;
Institute of General and Ecological Chemistry, Faculty of Chemistry,
Lodz University of Technology, \.Zeromskiego 116, \/L\'od\'z, Poland
;
