# Supplementary material for: Crystal structure of (3R)-3-benzyl-4-[(tert-but­oxy­carbon­yl)amino]­butanoic acid
Source: Acta Crystallogr Sect E Struct Rep Online. 2014 Sep 3;70(Pt 10):o1081–2. doi: 10.1107/S1600536814019497 (PMC4257155; doi:10.1107/S1600536814019497)
Supplement: Supplementary file 2 [file e-70-o1081-Isup2.hkl]

# 
# h,k,l, Fc-squared, Fo-squared, sigma(Fo-squared) and status flag 
# 
data_I
_shelx_title ' sj3__0m in C2' 
_shelx_refln_list_code          4 
_shelx_F_calc_maximum      168.88 
_exptl_crystal_F_000       632.00 
_reflns_d_resolution_high  0.8086 
 
loop_ 
 _symmetry_equiv_pos_as_xyz 
 'x, y, z' 
 '-x, y, -z' 
 'x+1/2, y+1/2, z' 
 '-x+1/2, y+1/2, -z' 
 
_cell_length_a    19.5872 
_cell_length_b     6.5263 
_cell_length_c    14.7598 
_cell_angle_alpha  90.000 
_cell_angle_beta  120.846 
_cell_angle_gamma  90.000 
 
_shelx_F_squared_multiplier     1.000 
 
loop_ 
 _refln_index_h 
 _refln_index_k 
 _refln_index_l 
 _refln_F_squared_calc 
 _refln_F_squared_meas 
 _refln_F_squared_sigma 
 _refln_observed_status 
  12  -6   0       43.87       39.54      3.72 o 
   7  -5   0       11.96       10.62      1.86 o 
   9  -5   0     1095.55     1040.38     53.88 o 
  11  -5   0      282.34      279.73     13.00 o 
  13  -5   0      235.67      233.82     11.94 o 
  15  -5   0       79.89       70.60      4.78 o 
   0  -4   0      630.56      631.13     44.59 o 
   2  -4   0       45.99       57.33      4.51 o 
   4  -4   0      180.94      178.09      9.55 o 
   6  -4   0      153.89      174.10      9.02 o 
   8  -4   0      489.43      480.38     24.15 o 
  10  -4   0       71.42       70.33      4.78 o 
  12  -4   0       88.58       89.24      4.27 o 
  14  -4   0       97.10       99.00      6.64 o 
  16  -4   0        0.37        1.86      2.12 o 
  18  -4   0      141.17      124.74      6.64 o 
   3  -3   0      108.64      112.70      5.71 o 
   5  -3   0     1062.24     1092.93     55.47 o 
   7  -3   0      414.96      428.89     21.23 o 
   9  -3   0       92.28       87.22      3.75 o 
  11  -3   0      245.76      270.98     14.07 o 
  13  -3   0       42.55       39.78      2.87 o 
  15  -3   0      110.20      118.10      7.70 o 
  17  -3   0       21.80       20.44      2.92 o 
  19  -3   0       50.47       44.59      3.18 o 
   4  -2   0     1634.30     1599.32     67.46 o 
   6  -2   0       62.27       72.74      2.90 o 
   8  -2   0       62.73       66.20      2.40 o 
  10  -2   0      209.04      207.91      6.77 o 
  12  -2   0       94.81       94.69      4.30 o 
  14  -2   0      152.01      154.18      6.46 o 
  16  -2   0       40.93       40.08      4.78 o 
  18  -2   0      355.10      362.54     17.52 o 
  20  -2   0       18.19       18.58      1.86 o 
   3  -1   0    16592.97    16595.51    695.11 o 
   5  -1   0     2779.83     2888.64    154.20 o 
   7  -1   0     1013.15     1016.08     37.38 o 
   9  -1   0       66.51       45.26      2.09 o 
  11  -1   0        1.80        3.40      0.62 o 
  13  -1   0       76.80       72.45      5.04 o 
  15  -1   0      392.12      389.08     21.76 o 
  17  -1   0      615.19      605.66     32.11 o 
  19  -1   0       79.40       61.57      5.57 o 
   2   0   0     3871.18     3419.50    116.59 o 
   4   0   0    19310.81    17912.81    687.11 o 
   6   0   0     3032.11     2962.71    113.64 o 
   8   0   0      123.71      122.87      4.37 o 
  10   0   0     3982.78     4032.60    104.38 o 
  12   0   0        3.30        4.55      1.27 o 
  14   0   0     2656.88     2653.55     92.78 o 
  16   0   0      700.61      686.15     17.92 o 
  18   0   0      110.99      113.86      8.49 o 
  20   0   0       19.06       23.98      2.34 o 
   1   1   0     1835.39     1675.85     49.87 o 
   3   1   0    16553.80    15672.86    450.27 o 
   5   1   0     2804.47     2724.96     92.38 o 
   7   1   0     1009.59      950.21     25.20 o 
   9   1   0       66.88       48.73      1.64 o 
  11   1   0        1.41        2.21      0.84 o 
  13   1   0       77.38       83.80      3.74 o 
  15   1   0      396.08      404.58     12.54 o 
  17   1   0      614.94      632.80     17.27 o 
  19   1   0       79.00       69.32      3.70 o 
   0   2   0     1674.52     1581.44     67.02 o 
   2   2   0     1736.94     1814.13     72.67 o 
   4   2   0     1633.26     1501.92     69.87 o 
   6   2   0       62.30       67.20      1.43 o 
   8   2   0       64.99       65.23      1.61 o 
  10   2   0      210.26      214.79      5.63 o 
  12   2   0       93.52       96.99      3.41 o 
  14   2   0      152.07      157.60      5.62 o 
  16   2   0       40.14       36.61      2.09 o 
  18   2   0      352.82      357.68     10.07 o 
  20   2   0       18.33       18.40      1.99 o 
   1   3   0     1540.15     1612.00     33.21 o 
   3   3   0      109.54      112.61      2.46 o 
   5   3   0     1064.69     1089.39     19.48 o 
   7   3   0      418.84      409.28      8.02 o 
   9   3   0       94.12       86.29      2.32 o 
  11   3   0      241.77      262.19      6.95 o 
  13   3   0       45.16       43.06      2.42 o 
  15   3   0      111.25      117.24      3.53 o 
  17   3   0       22.22       20.34      1.20 o 
  19   3   0       51.05       48.70      1.60 o 
   0   4   0      633.78      630.99     17.62 o 
   2   4   0       47.21       50.20      1.20 o 
   4   4   0      181.12      180.64      3.38 o 
   6   4   0      151.41      164.27      3.44 o 
   8   4   0      490.76      466.29     10.51 o 
  10   4   0       71.09       68.10      2.83 o 
  12   4   0       89.28       86.47      2.69 o 
  14   4   0       96.10       90.29      3.16 o 
  16   4   0        0.56       -0.18      0.93 o 
  18   4   0      142.25      131.44      4.32 o 
   1   5   0      258.92      244.74      4.99 o 
   3   5   0      828.49      838.86     19.81 o 
   5   5   0     2307.36     2326.70     64.19 o 
   7   5   0       10.87       11.31      1.34 o 
   9   5   0     1097.54     1056.60     38.03 o 
  11   5   0      282.46      240.02      7.71 o 
  13   5   0      233.88      226.63      6.42 o 
  15   5   0       79.46       72.33      2.80 o 
   0   6   0     1037.40     1020.70     29.36 o 
   2   6   0      820.37      834.78     15.26 o 
   4   6   0      138.19      149.42      3.65 o 
   6   6   0      483.75      495.59     11.91 o 
   8   6   0       40.37       37.92      2.52 o 
  10   6   0       59.07       60.91      3.97 o 
  12   6   0       44.51       49.11      2.80 o 
   1   7   0      148.31      154.74      4.67 o 
   3   7   0      188.34      198.29      5.88 o 
   5   7   0       45.32       48.02      2.85 o 
   7   7   0       21.73       29.88      2.30 o 
   9   7   0        0.45        0.12      1.59 o 
   0   8   0      151.31      139.45      5.67 o 
   2   8   0       51.49       64.24      3.12 o 
  -6  -6   1      168.68      183.13      9.55 o 
  10  -6   1       61.92       61.31      4.51 o 
  12  -6   1       89.39       89.97      5.31 o 
 -15  -5   1      203.84      187.90     10.09 o 
 -13  -5   1       44.62       41.93      4.51 o 
 -11  -5   1     1040.45     1010.19     54.54 o 
  -9  -5   1      431.65      407.39     20.70 o 
   5  -5   1     1305.06     1272.07     68.21 o 
   7  -5   1       46.98       49.10      3.98 o 
   9  -5   1      302.69      302.29     15.92 o 
  11  -5   1      149.30      148.89      8.49 o 
  13  -5   1      127.00      125.27      7.43 o 
  15  -5   1      272.24      243.11     12.47 o 
 -18  -4   1      290.62      276.81     14.07 o 
 -16  -4   1      114.65      121.55      7.43 o 
 -14  -4   1      524.85      514.88     24.68 o 
 -12  -4   1      369.62      345.84     12.38 o 
 -10  -4   1      797.55      799.66     39.54 o 
  -8  -4   1      595.65      605.65     30.26 o 
  -6  -4   1      650.72      597.16     31.05 o 
  -4  -4   1     1871.79     1786.16    131.37 o 
  -2  -4   1      850.72      921.80     44.95 o 
   0  -4   1      260.99      273.63     19.11 o 
   2  -4   1       31.31       31.32      3.18 o 
   4  -4   1      655.52      648.64     33.18 o 
   6  -4   1      250.11      254.26     13.27 o 
   8  -4   1      366.28      406.33     20.17 o 
  10  -4   1       16.62       16.72      2.12 o 
  12  -4   1        6.24        4.32      3.32 o 
  14  -4   1        5.68        6.64      2.65 o 
  16  -4   1       63.00       60.25      4.51 o 
 -19  -3   1       64.46       77.50      5.04 o 
 -17  -3   1      274.29      281.59     14.60 o 
 -15  -3   1      117.37      109.76      4.03 o 
 -13  -3   1       66.51       61.03      3.44 o 
 -11  -3   1      480.60      519.39     25.74 o 
  -9  -3   1       10.36       13.20      1.13 o 
  -7  -3   1      781.35      759.32     36.89 o 
  -5  -3   1      776.40      785.59     40.08 o 
  -1  -3   1     1887.27     2010.95    136.15 o 
   1  -3   1     5516.80     6175.12    425.17 o 
   3  -3   1     1414.86     1594.54    105.63 o 
   5  -3   1      325.88      368.75     14.02 o 
   7  -3   1     1628.22     1556.92     84.40 o 
   9  -3   1     1388.27     1518.37     71.92 o 
  11  -3   1     1437.90     1408.49     71.66 o 
  13  -3   1      126.83      122.10      4.38 o 
  15  -3   1       51.42       53.61      5.31 o 
  17  -3   1       70.61       56.80      4.51 o 
 -20  -2   1      103.81       97.40      5.57 o 
 -18  -2   1      101.94       93.69      6.10 o 
 -16  -2   1       24.46       19.08      1.63 o 
 -14  -2   1     1100.28     1124.65     41.45 o 
 -12  -2   1        1.83        0.30      1.27 o 
 -10  -2   1      272.36      265.68      8.15 o 
  -8  -2   1      443.45      426.62     12.89 o 
  -6  -2   1      373.13      413.75     15.15 o 
  -4  -2   1     2199.78     2241.06    152.61 o 
   0  -2   1      796.62      789.84     54.67 o 
   2  -2   1     3417.23     3832.61    167.26 o 
   4  -2   1      355.68      327.01     14.28 o 
   6  -2   1    11826.72    12352.57    335.42 o 
   8  -2   1       38.12       27.81      1.51 o 
  10  -2   1      558.42      572.54     18.03 o 
  12  -2   1       24.65       17.52      2.12 o 
  14  -2   1       73.93       72.52      4.18 o 
  16  -2   1      103.64      107.22      6.90 o 
  18  -2   1       34.45       37.69      3.45 o 
 -21  -1   1      343.57      354.05     17.52 o 
 -19  -1   1       59.56       56.00      4.51 o 
 -17  -1   1      643.70      649.52     20.07 o 
 -15  -1   1      148.27      146.43     10.22 o 
 -13  -1   1      319.94      328.06     12.66 o 
 -11  -1   1      727.71      715.07     18.70 o 
  -9  -1   1     2994.73     3115.12     94.19 o 
  -7  -1   1     6033.34     6262.20    243.02 o 
  -5  -1   1     3692.00     3401.53    129.86 o 
   1  -1   1    11617.31    11650.47    509.36 o 
   3  -1   1    11618.24    11621.55    495.21 o 
   5  -1   1     1168.41     1146.40     49.80 o 
   7  -1   1      873.02      797.82     20.21 o 
   9  -1   1      256.52      233.42      6.28 o 
  11  -1   1      332.06      314.59      9.60 o 
  13  -1   1      220.53      212.59     12.21 o 
  15  -1   1       98.92       95.62      5.16 o 
  17  -1   1       12.81       13.54      3.18 o 
  19  -1   1       34.60       29.73      3.72 o 
 -20   0   1       14.07       18.16      4.38 o 
 -18   0   1      230.15      233.29     14.86 o 
 -16   0   1      289.67      295.02      9.16 o 
 -14   0   1      238.25      254.55      9.52 o 
 -12   0   1      626.97      587.08     16.91 o 
 -10   0   1     1423.20     1398.80     45.22 o 
  -8   0   1      544.17      585.36     18.16 o 
  -6   0   1     1556.40     1621.96     62.39 o 
  -4   0   1     7145.89     6766.19    259.80 o 
  -2   0   1      803.04      755.89     29.23 o 
   0   0   1     9320.10     9370.81    996.59 o 
   2   0   1      349.61      341.74     21.86 o 
   4   0   1    24603.07    22616.98    760.29 o 
   6   0   1      224.29      221.52      8.71 o 
   8   0   1      835.70      922.26     23.97 o 
  10   0   1     1510.05     1509.69     44.89 o 
  12   0   1      420.57      417.65     15.04 o 
  14   0   1      346.04      347.48     12.62 o 
  16   0   1       84.02       76.15      3.51 o 
  18   0   1      538.13      559.85     21.50 o 
  20   0   1       38.88       43.95      2.42 o 
 -21   1   1      341.79      344.82     14.07 o 
 -19   1   1       58.10       56.26      2.50 o 
 -17   1   1      643.55      662.80     14.38 o 
 -15   1   1      146.68      161.93      6.16 o 
 -13   1   1      318.85      347.51     12.24 o 
 -11   1   1      725.88      693.05     18.06 o 
  -9   1   1     2998.36     3048.99     70.83 o 
  -7   1   1     6013.44     6409.95    243.02 o 
  -5   1   1     3654.52     3466.30    190.64 o 
  -3   1   1     1836.97     1704.98     44.11 o 
  -1   1   1      853.64      864.59     24.62 o 
   1   1   1    11607.61    11621.24    489.44 o 
   3   1   1    11602.27    11050.04    475.82 o 
   5   1   1     1170.27     1145.07     38.29 o 
   7   1   1      871.86      772.21     16.07 o 
   9   1   1      252.73      220.83      5.81 o 
  11   1   1      329.19      331.23     11.67 o 
  13   1   1      222.28      222.06     12.21 o 
  15   1   1       98.25      104.80      3.39 o 
  17   1   1       12.85       15.76      1.62 o 
  19   1   1       35.70       34.22      4.38 o 
 -20   2   1      103.65      102.55      4.73 o 
 -18   2   1      101.56       99.09      3.49 o 
 -16   2   1       24.62       18.86      1.05 o 
 -14   2   1     1096.75     1140.83     32.64 o 
 -12   2   1        1.85        0.92      0.96 o 
 -10   2   1      267.95      257.71      6.50 o 
  -8   2   1      449.44      410.46      8.10 o 
  -6   2   1      368.12      393.10      9.91 o 
  -4   2   1     2203.14     2176.09     61.93 o 
  -2   2   1      387.59      348.71     10.50 o 
   0   2   1      791.73      773.51     25.68 o 
   2   2   1     3409.95     3824.86    160.73 o 
   4   2   1      351.06      318.91     13.82 o 
   6   2   1    11827.88    11397.46    261.09 o 
   8   2   1       41.61       27.41      1.13 o 
  10   2   1      558.74      589.24     12.91 o 
  12   2   1       23.56       21.03      1.70 o 
  14   2   1       73.44       73.55      2.16 o 
  16   2   1      102.43      106.19      3.30 o 
  18   2   1       35.03       39.69      1.76 o 
 -19   3   1       65.13       80.34      2.72 o 
 -17   3   1      274.28      285.13      7.27 o 
 -15   3   1      118.44      105.79      2.77 o 
 -13   3   1       66.52       64.05      2.73 o 
 -11   3   1      477.65      497.09     12.84 o 
  -9   3   1        9.64       11.50      0.84 o 
  -7   3   1      774.51      717.22     13.92 o 
  -5   3   1      772.85      787.86     15.42 o 
  -3   3   1     2428.33     2486.88     47.63 o 
  -1   3   1     1883.11     1931.76     34.53 o 
   1   3   1     5529.28     6019.87    124.22 o 
   3   3   1     1405.45     1486.83     33.21 o 
   5   3   1      323.77      366.01      8.03 o 
   7   3   1     1624.51     1512.99     27.36 o 
   9   3   1     1386.82     1402.01     35.65 o 
  11   3   1     1449.78     1418.32     31.01 o 
  13   3   1      127.96      122.16      4.28 o 
  15   3   1       52.55       58.20      2.34 o 
  17   3   1       72.99       62.15      2.16 o 
 -18   4   1      293.45      293.01      9.24 o 
 -16   4   1      116.13      122.36      4.51 o 
 -14   4   1      529.14      498.54     16.05 o 
 -12   4   1      371.48      339.24      9.06 o 
 -10   4   1      794.42      767.49     19.34 o 
  -8   4   1      595.31      589.10     13.18 o 
  -6   4   1      655.26      611.81     13.48 o 
  -4   4   1     1880.50     1906.26     38.20 o 
  -2   4   1      852.83      902.49     17.76 o 
   0   4   1      262.87      263.72      5.15 o 
   2   4   1       30.40       29.73      1.01 o 
   4   4   1      651.13      649.16     12.40 o 
   6   4   1      242.77      250.42      5.60 o 
   8   4   1      367.68      381.57      9.64 o 
  10   4   1       17.25       14.42      1.59 o 
  12   4   1        6.17        4.97      0.95 o 
  14   4   1        5.41        5.00      1.08 o 
  16   4   1       62.41       58.63      2.18 o 
 -15   5   1      202.79      199.24      6.50 o 
 -13   5   1       45.24       44.43      2.52 o 
 -11   5   1     1038.92      972.89     27.35 o 
  -9   5   1      426.16      399.67      8.94 o 
  -7   5   1      594.31      550.15     15.48 o 
  -5   5   1     1950.70     1957.57     54.10 o 
  -3   5   1      237.62      251.84      6.17 o 
  -1   5   1     1266.72     1304.48     27.50 o 
   1   5   1      681.58      700.86     16.65 o 
   3   5   1      584.82      603.99     14.37 o 
   5   5   1     1303.48     1362.16     31.61 o 
   7   5   1       47.38       49.44      1.92 o 
   9   5   1      307.02      303.75      7.44 o 
  11   5   1      153.47      141.36      3.81 o 
  13   5   1      127.75      128.37      3.83 o 
  15   5   1      274.44      257.05     10.75 o 
 -14   6   1       44.79       48.83      3.45 o 
 -12   6   1      124.03      113.81     16.19 o 
 -10   6   1       55.99       56.80      2.82 o 
  -8   6   1      156.89      160.02      5.04 o 
  -6   6   1      172.98      177.87      4.68 o 
  -4   6   1      122.69      131.79      3.66 o 
  -2   6   1      515.72      493.45      9.08 o 
   0   6   1      143.00      135.98      2.75 o 
   2   6   1      631.74      634.38     11.25 o 
   4   6   1      310.93      322.39      7.88 o 
   6   6   1      120.66      123.44      4.11 o 
   8   6   1      121.23      117.84      4.31 o 
  10   6   1       62.84       63.80      2.72 o 
  12   6   1       87.39       96.44      6.10 o 
  -9   7   1        7.54        6.89      0.98 o 
  -7   7   1      116.13      131.72      4.10 o 
  -5   7   1      380.30      414.54     11.57 o 
  -3   7   1       66.71       75.03      2.24 o 
  -1   7   1      214.61      223.71      5.64 o 
   1   7   1       15.44       15.03      0.90 o 
   3   7   1       15.51       20.21      1.34 o 
   5   7   1       23.20       27.41      1.53 o 
   7   7   1      170.45      157.19      5.83 o 
   9   7   1       65.31       78.82      4.78 o 
  -2   8   1      194.13      228.00      8.91 o 
   0   8   1       82.16      105.89      3.15 o 
  -6  -6   2      736.28      741.80     36.09 o 
  -4  -6   2      577.81      563.18     28.40 o 
  -2  -6   2      123.77      100.59      5.84 o 
  10  -6   2      528.20      532.13     26.54 o 
  12  -6   2       33.50       30.52      2.65 o 
 -17  -5   2       33.06       27.34      2.65 o 
 -15  -5   2       88.83       87.85      5.57 o 
 -13  -5   2       33.41       28.93      3.18 o 
 -11  -5   2       13.41       12.47      1.86 o 
   3  -5   2      200.19      199.05     11.41 o 
   5  -5   2      332.09      317.95     16.99 o 
   7  -5   2       53.43       55.20      4.25 o 
   9  -5   2       18.12       20.97      2.39 o 
  11  -5   2      163.13      135.89      8.49 o 
  13  -5   2       28.02       24.42      2.92 o 
 -18  -4   2      303.38      307.60     14.86 o 
 -16  -4   2      330.82      331.75     17.25 o 
 -14  -4   2      263.77      269.23      9.85 o 
 -12  -4   2       46.72       46.45      3.72 o 
 -10  -4   2      803.83      794.85     28.12 o 
  -8  -4   2      686.33      632.98     32.64 o 
  -6  -4   2      160.46      127.66     10.88 o 
  -4  -4   2      182.24      206.48     14.86 o 
  -2  -4   2      493.29      532.66     37.16 o 
   0  -4   2      735.76      842.12     57.59 o 
   2  -4   2      492.11      527.09     36.63 o 
   4  -4   2      449.77      469.50     24.68 o 
   6  -4   2       23.70       20.90      1.59 o 
   8  -4   2      699.02      752.95     37.42 o 
  10  -4   2       46.55       37.69      3.45 o 
  12  -4   2      580.26      566.90     26.54 o 
  14  -4   2       88.96       77.76      5.57 o 
  16  -4   2       41.72       36.36      3.18 o 
 -19  -3   2       18.33       11.41      2.39 o 
 -17  -3   2      128.20      141.19      7.96 o 
 -15  -3   2      494.55      487.39     14.53 o 
 -13  -3   2      153.58      157.08      6.56 o 
 -11  -3   2      292.50      306.54     15.92 o 
  -9  -3   2       96.73      100.00      4.51 o 
  -7  -3   2        6.15       10.93      0.87 o 
  -5  -3   2     2345.16     2228.56     91.61 o 
  -3  -3   2      428.77      451.98     30.26 o 
  -1  -3   2     1877.74     2170.19     90.80 o 
   1  -3   2     2612.42     2854.48    120.01 o 
   3  -3   2       83.83       82.81      4.08 o 
   5  -3   2      727.43      769.72     29.16 o 
   7  -3   2      656.65      669.64     27.27 o 
   9  -3   2      959.01      990.22     49.90 o 
  11  -3   2     1379.19     1341.08     70.33 o 
  13  -3   2       86.70       83.13      3.38 o 
  15  -3   2      134.69      125.80      7.70 o 
  17  -3   2       18.96       14.33      1.86 o 
 -20  -2   2      179.89      170.65      9.02 o 
 -18  -2   2      533.71      551.24     26.54 o 
 -16  -2   2      655.68      677.19     36.32 o 
 -14  -2   2      237.07      252.20      9.94 o 
 -12  -2   2      326.78      327.89     16.49 o 
 -10  -2   2      210.27      236.00      7.14 o 
  -8  -2   2      169.25      195.81      6.94 o 
  -6  -2   2      730.89      724.02     37.95 o 
  -2  -2   2       24.48       21.50      2.39 o 
   0  -2   2     1996.70     2131.20     94.76 o 
   2  -2   2     1315.51     1438.96     63.32 o 
   4  -2   2      380.91      447.72     19.64 o 
   6  -2   2     4100.43     4237.58    120.00 o 
   8  -2   2      392.25      409.27     12.15 o 
  10  -2   2      762.97      770.73     40.34 o 
  12  -2   2      279.21      256.19     10.22 o 
  14  -2   2      352.76      353.26     23.36 o 
  16  -2   2      166.91      172.78      9.55 o 
 -21  -1   2      325.98      324.90     27.34 o 
 -19  -1   2       51.44       46.98      4.25 o 
 -17  -1   2      701.85      748.58     39.28 o 
 -15  -1   2        7.46       11.52      2.79 o 
 -13  -1   2     1458.40     1463.31     54.21 o 
 -11  -1   2     2206.95     2301.83     59.26 o 
  -9  -1   2     2405.47     2526.18     76.05 o 
  -7  -1   2     3472.69     3539.70    137.44 o 
  -5  -1   2     3444.69     3293.77    164.49 o 
  -3  -1   2    28518.45    25282.62   1079.05 o 
  -1  -1   2     3503.59     3334.52    236.74 o 
   1  -1   2    13343.43    13170.56    574.28 o 
   3  -1   2     1269.38     1382.17     58.98 o 
   5  -1   2     1128.50     1209.67     52.16 o 
   7  -1   2     1496.83     1441.21     36.34 o 
   9  -1   2      243.48      234.87      6.13 o 
  11  -1   2      286.65      290.19     10.65 o 
  13  -1   2     1211.77     1182.79     41.48 o 
  15  -1   2      351.53      337.29     17.25 o 
  17  -1   2       38.85       35.83      4.51 o 
  19  -1   2       33.79       28.93      2.65 o 
 -20   0   2      201.42      194.99      8.08 o 
 -18   0   2       10.80       10.88      3.18 o 
 -16   0   2        0.03        1.06      2.12 o 
 -14   0   2      365.05      340.97     18.22 o 
 -12   0   2     1027.89     1085.69     25.92 o 
 -10   0   2     1010.01     1036.21     22.03 o 
  -8   0   2     3349.18     3417.87    131.07 o 
  -6   0   2     8471.17     8269.82    317.51 o 
  -4   0   2     2719.69     2358.74     90.49 o 
  -2   0   2     2226.19     1934.81    121.74 o 
   0   0   2      745.84      689.52     38.75 o 
   2   0   2     4217.75     4194.58    188.71 o 
   4   0   2      587.86      594.65     24.55 o 
   6   0   2      363.11      301.98      7.94 o 
   8   0   2       70.43       60.12      2.34 o 
  10   0   2      304.35      288.84     11.68 o 
  12   0   2     1799.47     1817.30     63.54 o 
  14   0   2      111.75      113.71      3.71 o 
  16   0   2       28.89       34.95      3.32 o 
  18   0   2        3.92        4.26      1.47 o 
 -21   1   2      327.37      349.07     13.11 o 
 -19   1   2       50.17       45.55      2.39 o 
 -17   1   2      706.27      730.67     16.00 o 
 -15   1   2        6.97        8.81      1.33 o 
 -13   1   2     1461.32     1499.88     42.68 o 
 -11   1   2     2201.96     2212.67     46.90 o 
  -9   1   2     2399.01     2463.62     51.95 o 
  -7   1   2     3464.65     3630.95    137.53 o 
  -5   1   2     3443.06     3530.09    128.17 o 
  -3   1   2    28521.83    26192.42    864.95 o 
  -1   1   2     3498.99     3359.54    236.21 o 
   1   1   2    13326.04    12896.82    809.74 o 
   3   1   2     1264.20     1295.12     56.83 o 
   5   1   2     1123.42     1171.07     40.18 o 
   7   1   2     1500.90     1443.09     29.46 o 
   9   1   2      241.12      231.24      8.66 o 
  11   1   2      286.08      296.74     12.74 o 
  13   1   2     1211.70     1199.63     91.83 o 
  15   1   2      349.18      364.28     11.00 o 
  17   1   2       40.54       37.36      2.48 o 
  19   1   2       34.83       28.68      2.92 o 
 -20   2   2      179.86      176.65      6.13 o 
 -18   2   2      535.14      544.76     13.41 o 
 -16   2   2      659.80      666.63     12.75 o 
 -14   2   2      235.42      261.11      7.85 o 
 -12   2   2      325.58      338.66      9.83 o 
 -10   2   2      209.70      222.90      4.96 o 
  -8   2   2      165.29      179.29      4.76 o 
  -6   2   2      728.86      715.60     27.64 o 
  -4   2   2      242.80      257.76      7.42 o 
  -2   2   2       24.17       23.29      1.08 o 
   0   2   2     2013.44     2188.70     91.16 o 
   2   2   2     1321.79     1450.36     60.90 o 
   4   2   2      388.43      440.48     12.20 o 
   6   2   2     4085.56     4126.87     87.29 o 
   8   2   2      389.61      419.52     10.20 o 
  10   2   2      758.75      801.75     25.24 o 
  12   2   2      276.90      275.82     24.95 o 
  14   2   2      355.51      361.03      7.99 o 
  16   2   2      166.77      176.24      4.73 o 
  18   2   2       11.42        8.08      0.99 o 
 -19   3   2       19.27       13.96      1.17 o 
 -17   3   2      125.29      129.81      4.37 o 
 -15   3   2      492.29      488.91      9.96 o 
 -13   3   2      155.74      164.03      5.23 o 
 -11   3   2      292.75      303.23      7.91 o 
  -9   3   2       96.31       96.99      3.84 o 
  -7   3   2        6.16        9.77      0.50 o 
  -5   3   2     2335.81     2233.18     41.58 o 
  -3   3   2      425.99      423.79      7.69 o 
  -1   3   2     1862.74     2039.79     36.57 o 
   1   3   2     2618.07     2700.71     54.83 o 
   3   3   2       85.90       84.21      1.81 o 
   5   3   2      728.50      771.87     14.71 o 
   7   3   2      653.50      653.05     14.72 o 
   9   3   2      945.25      980.09     23.79 o 
  11   3   2     1377.23     1398.29     33.56 o 
  13   3   2       85.69       82.53      2.38 o 
  15   3   2      135.99      128.40      3.63 o 
  17   3   2       19.51       15.70      0.90 o 
 -18   4   2      301.96      301.65      8.53 o 
 -16   4   2      333.82      349.19     11.23 o 
 -14   4   2      262.14      263.26      5.97 o 
 -12   4   2       46.49       42.63      2.27 o 
 -10   4   2      803.44      807.60     22.72 o 
  -8   4   2      685.47      638.61     15.61 o 
  -6   4   2      162.77      149.88      4.31 o 
  -4   4   2      179.25      204.19      5.04 o 
  -2   4   2      496.65      525.33     10.00 o 
   0   4   2      741.80      817.38     14.55 o 
   2   4   2      490.32      518.36      9.95 o 
   4   4   2      455.29      480.25      9.20 o 
   6   4   2       22.48       20.21      1.26 o 
   8   4   2      702.11      728.08     20.81 o 
  10   4   2       44.88       34.78      1.61 o 
  12   4   2      584.27      539.58     12.96 o 
  14   4   2       90.27       81.48      2.79 o 
  16   4   2       41.82       39.93      1.98 o 
 -17   5   2       32.58       26.92      1.58 o 
 -15   5   2       86.68       90.67      3.51 o 
 -13   5   2       35.43       32.45      3.80 o 
 -11   5   2       13.30       13.43      1.18 o 
  -9   5   2       15.10       20.78      5.31 o 
  -7   5   2      407.22      372.71     13.11 o 
  -5   5   2      606.10      599.86     20.63 o 
  -3   5   2      513.32      509.08     13.98 o 
  -1   5   2      209.50      214.35      5.35 o 
   1   5   2      292.23      316.36      7.69 o 
   3   5   2      200.54      210.15      5.25 o 
   5   5   2      333.64      321.61      8.10 o 
   7   5   2       53.22       55.14      1.79 o 
   9   5   2       17.21       18.22      1.33 o 
  11   5   2      163.57      147.07      4.37 o 
  13   5   2       28.29       26.06      1.89 o 
 -14   6   2       10.47       15.13      1.86 o 
 -12   6   2      289.78      311.14     12.61 o 
 -10   6   2       67.73       63.95      2.98 o 
  -8   6   2      167.13      177.53      5.45 o 
  -6   6   2      739.40      742.04     16.83 o 
  -4   6   2      579.64      583.30     12.56 o 
  -2   6   2      123.24      103.87      2.26 o 
   0   6   2        4.74        5.46      0.59 o 
   2   6   2      170.50      157.74      2.93 o 
   4   6   2      226.46      238.86      4.67 o 
   6   6   2      599.79      558.74     13.57 o 
   8   6   2      485.24      475.11     27.73 o 
  10   6   2      529.21      564.82     17.33 o 
  12   6   2       33.13       31.70      1.52 o 
 -11   7   2      143.88      163.49      8.49 o 
  -9   7   2      164.82      211.57      6.91 o 
  -7   7   2      274.58      339.76      9.50 o 
  -5   7   2       86.61       97.81      3.27 o 
  -3   7   2      184.12      188.72      4.78 o 
  -1   7   2      114.35      120.48      3.12 o 
   1   7   2      161.21      159.51      3.91 o 
   3   7   2      338.36      373.16      9.18 o 
   5   7   2       16.71       17.68      1.12 o 
   7   7   2       34.43       40.00      1.77 o 
  -2   8   2      142.32      136.62      7.96 o 
   0   8   2      327.44      336.80     12.92 o 
  -6  -6   3     1170.07     1139.64     57.06 o 
  -4  -6   3       42.25       33.44      3.18 o 
  -2  -6   3      286.71      263.28     13.80 o 
  10  -6   3      105.54      102.45      6.10 o 
 -17  -5   3        6.15        6.10      1.59 o 
 -15  -5   3       25.46       26.81      2.92 o 
 -11  -5   3      114.06      106.43      5.84 o 
  -9  -5   3     1543.62     1567.73     73.25 o 
  -7  -5   3      331.03      351.39     16.99 o 
  -5  -5   3       43.98       42.73      3.72 o 
  -3  -5   3      101.74       98.73      5.57 o 
  -1  -5   3       72.43       80.95      5.04 o 
   1  -5   3      354.15      354.84     19.37 o 
   3  -5   3      344.37      352.45     18.31 o 
   5  -5   3      138.77      133.20      5.33 o 
   7  -5   3      671.14      669.61     34.24 o 
  11  -5   3      106.03       84.93      6.10 o 
  13  -5   3       94.20       74.05      4.78 o 
 -18  -4   3      134.51      123.15      7.17 o 
 -16  -4   3       34.80       34.24      4.25 o 
 -14  -4   3     1450.56     1452.12     49.81 o 
 -12  -4   3       71.56       78.03      5.04 o 
 -10  -4   3      195.83      251.07     11.68 o 
  -6  -4   3     1269.33     1186.08     85.72 o 
  -4  -4   3        1.86        2.92      1.33 o 
  -2  -4   3      462.25      484.89     32.91 o 
   0  -4   3     1438.46     1460.28     57.00 o 
   2  -4   3     1237.45     1222.71     87.58 o 
   4  -4   3      131.98      138.54      7.96 o 
   6  -4   3       24.87       23.89      1.78 o 
   8  -4   3      846.11      844.51     43.53 o 
  10  -4   3       25.84       23.36      3.18 o 
  12  -4   3      500.87      471.35     23.09 o 
  14  -4   3       76.24       62.10      4.51 o 
 -21  -3   3       43.72       35.30      2.65 o 
 -19  -3   3       32.75       31.85      3.72 o 
 -17  -3   3      319.76      312.38     15.66 o 
 -15  -3   3      281.42      322.05     12.09 o 
 -13  -3   3      632.71      654.75     33.97 o 
 -11  -3   3      542.68      542.48     26.81 o 
  -9  -3   3      144.34      128.59      3.98 o 
  -7  -3   3      135.77      117.55      4.07 o 
  -5  -3   3     1142.56     1189.52     46.88 o 
  -3  -3   3      214.51      239.32     10.59 o 
  -1  -3   3      124.25      126.03      5.42 o 
   1  -3   3      376.01      371.98     16.13 o 
   3  -3   3     2633.80     2792.77    120.45 o 
   5  -3   3      506.43      545.95     15.62 o 
   7  -3   3      704.39      773.52     26.19 o 
   9  -3   3       26.17       19.37      2.39 o 
  11  -3   3      414.38      393.06     21.23 o 
  13  -3   3       94.61       91.30      6.64 o 
  15  -3   3        2.90        4.51      2.12 o 
 -20  -2   3      181.64      192.95     10.09 o 
 -18  -2   3      116.55      126.60      7.17 o 
 -16  -2   3      184.18      183.58      7.68 o 
 -14  -2   3      462.80      509.80     19.13 o 
 -12  -2   3      755.13      759.85     22.77 o 
 -10  -2   3     1309.77     1296.47     39.48 o 
  -8  -2   3     4521.28     4482.54    131.41 o 
  -6  -2   3     1331.69     1345.82     60.11 o 
  -4  -2   3     1800.48     1783.13     77.21 o 
  -2  -2   3     9061.96     9331.29    410.21 o 
   0  -2   3     6996.67     7408.45    323.93 o 
   2  -2   3      558.02      608.30     25.82 o 
   4  -2   3     2033.70     2048.65     56.92 o 
   6  -2   3     1048.59     1068.25     26.73 o 
   8  -2   3       93.40      107.62      4.35 o 
  10  -2   3      439.59      423.05     23.36 o 
  12  -2   3       15.83       12.90      2.04 o 
  14  -2   3      174.84      173.26      7.33 o 
 -21  -1   3      110.78      102.13      4.22 o 
 -19  -1   3      100.58      100.85      6.64 o 
 -17  -1   3      454.46      459.67     25.71 o 
 -15  -1   3       36.83       36.33      2.61 o 
 -13  -1   3      325.74      335.66      9.04 o 
 -11  -1   3     2460.01     2678.13     69.85 o 
  -9  -1   3      126.79      151.11      4.05 o 
  -7  -1   3      781.53      798.07     31.30 o 
  -5  -1   3     5718.99     5122.83    217.30 o 
  -3  -1   3     6323.85     5702.32    239.66 o 
  -1  -1   3     3853.95     3832.93    167.45 o 
   1  -1   3      618.06      622.27     27.55 o 
   3  -1   3     1209.47     1320.40     56.50 o 
   5  -1   3      563.67      547.83     12.69 o 
   7  -1   3      125.52      125.65      3.03 o 
   9  -1   3      788.99      777.36     19.63 o 
  11  -1   3      140.57      139.61      5.59 o 
  13  -1   3      112.89      104.81      3.53 o 
  15  -1   3       75.33       63.70      6.37 o 
  17  -1   3      115.83      104.83      7.70 o 
 -22   0   3       24.92       21.62      2.06 o 
 -20   0   3       29.97       25.44      1.69 o 
 -18   0   3        4.87        1.78      1.35 o 
 -16   0   3       56.60       69.01      4.44 o 
 -14   0   3      100.89      110.66      4.44 o 
 -12   0   3      268.01      284.03      7.82 o 
 -10   0   3      358.89      330.73      7.86 o 
  -8   0   3     6492.36     6655.81    255.31 o 
  -6   0   3      446.36      460.86     17.80 o 
  -4   0   3     1320.89     1183.74     58.54 o 
  -2   0   3     1232.71      967.61     60.38 o 
   0   0   3        6.56        6.06      1.37 o 
   2   0   3     1363.18     1214.30     90.62 o 
   4   0   3      182.52      153.24      8.42 o 
   6   0   3      242.02      218.81      6.05 o 
   8   0   3       73.65       96.36      2.72 o 
  10   0   3      235.97      214.56      7.03 o 
  12   0   3     1204.42     1226.72     77.10 o 
  14   0   3       10.47       10.88      1.22 o 
  16   0   3       28.39       29.46      3.98 o 
  18   0   3       13.35       19.19      1.52 o 
 -21   1   3      111.46      105.79      5.48 o 
 -19   1   3      101.35      100.17      4.03 o 
 -17   1   3      453.78      473.42     11.46 o 
 -15   1   3       36.48       36.54      2.08 o 
 -13   1   3      331.94      335.64      9.42 o 
 -11   1   3     2457.12     2625.99     55.28 o 
  -9   1   3      124.00      140.33      3.61 o 
  -7   1   3      784.87      827.13     31.38 o 
  -5   1   3     5723.66     5284.67    198.43 o 
  -3   1   3     6325.74     5718.60    191.88 o 
  -1   1   3     3849.16     3728.41    426.90 o 
   1   1   3      619.01      621.53     38.35 o 
   3   1   3     1209.06     1237.20     84.80 o 
   5   1   3      554.16      534.08     10.74 o 
   7   1   3      126.28      129.59      2.95 o 
   9   1   3      790.00      818.29     35.58 o 
  11   1   3      143.16      141.29      4.37 o 
  13   1   3      112.82      112.86      4.18 o 
  15   1   3       74.51       69.25      3.33 o 
  17   1   3      116.83      117.90      4.04 o 
 -20   2   3      181.90      191.46      5.74 o 
 -18   2   3      113.31      114.30      4.08 o 
 -16   2   3      185.63      191.22      4.54 o 
 -14   2   3      460.81      517.72     15.07 o 
 -12   2   3      754.46      761.65     28.09 o 
 -10   2   3     1312.11     1287.21     29.64 o 
  -8   2   3     4494.55     4567.50     94.71 o 
  -6   2   3     1334.13     1393.23     52.28 o 
  -4   2   3     1794.79     1867.61     61.77 o 
  -2   2   3     9094.35     9376.85    456.36 o 
   0   2   3     7009.07     7424.86    311.27 o 
   2   2   3      557.95      576.10     17.10 o 
   4   2   3     2041.44     1970.67     54.00 o 
   6   2   3     1046.57     1093.34     22.81 o 
   8   2   3       90.60      112.67      3.07 o 
  10   2   3      440.95      469.00     15.00 o 
  12   2   3       15.61       13.95      1.25 o 
  14   2   3      176.74      167.97      5.34 o 
  16   2   3       81.90       83.69      2.98 o 
 -21   3   3       43.65       33.84      2.25 o 
 -19   3   3       33.59       35.99      2.07 o 
 -17   3   3      322.75      307.93      8.94 o 
 -15   3   3      281.95      332.79      6.90 o 
 -13   3   3      627.21      667.67     19.36 o 
 -11   3   3      540.49      518.31     15.28 o 
  -9   3   3      145.55      130.11      4.71 o 
  -7   3   3      137.77      120.00      4.04 o 
  -5   3   3     1132.62     1093.14     20.98 o 
  -3   3   3      219.16      234.11      4.48 o 
  -1   3   3      121.43      114.77      2.46 o 
   1   3   3      374.69      358.33      6.55 o 
   3   3   3     2616.22     2740.14     48.85 o 
   5   3   3      515.26      534.34     11.39 o 
   7   3   3      700.22      775.39     22.02 o 
   9   3   3       26.82       21.26      1.53 o 
  11   3   3      415.34      412.59      8.00 o 
  13   3   3       93.62       88.17      3.76 o 
  15   3   3        2.94        2.85      0.91 o 
 -18   4   3      132.83      130.39      4.05 o 
 -16   4   3       34.80       29.50      1.88 o 
 -14   4   3     1445.95     1443.57     30.52 o 
 -12   4   3       73.67       80.39      3.04 o 
 -10   4   3      196.13      207.80      9.13 o 
  -8   4   3      747.96      678.13     19.18 o 
  -6   4   3     1280.26     1236.39     41.44 o 
  -4   4   3        1.54        2.74      0.61 o 
  -2   4   3      465.23      461.97      8.97 o 
   0   4   3     1431.56     1440.21     25.68 o 
   2   4   3     1231.75     1258.61     23.78 o 
   4   4   3      131.56      139.14      3.30 o 
   6   4   3       24.44       22.48      1.22 o 
   8   4   3      852.56      854.60     24.16 o 
  10   4   3       27.19       25.39      1.33 o 
  12   4   3      499.36      473.19     12.80 o 
  14   4   3       75.34       60.53      2.73 o 
 -17   5   3        6.07        8.26      1.21 o 
 -15   5   3       24.86       26.82      1.95 o 
 -13   5   3       70.11       70.50      5.71 o 
 -11   5   3      111.19      101.21      4.59 o 
  -9   5   3     1556.12     1502.95     51.95 o 
  -7   5   3      332.38      332.62     11.90 o 
  -5   5   3       44.97       44.63      2.42 o 
  -3   5   3      101.66       97.69      3.19 o 
  -1   5   3       74.30       84.34      2.44 o 
   1   5   3      355.06      372.90      8.97 o 
   3   5   3      336.88      345.47      7.63 o 
   5   5   3      143.20      141.72      3.84 o 
   7   5   3      669.22      666.11     13.91 o 
   9   5   3        6.91        7.29      1.22 o 
  11   5   3      105.81       89.07      2.97 o 
  13   5   3       93.02       76.23      2.45 o 
 -14   6   3       92.25      104.04      6.10 o 
 -12   6   3      221.66      241.62     10.01 o 
 -10   6   3      125.85      144.35      5.19 o 
  -8   6   3      774.58      797.13     25.32 o 
  -6   6   3     1173.75     1184.26     25.25 o 
  -4   6   3       41.85       36.98      1.50 o 
  -2   6   3      290.54      278.49      5.23 o 
   0   6   3       62.62       57.42      1.43 o 
   2   6   3      125.88      128.63      2.60 o 
   4   6   3      226.34      214.35      5.62 o 
   6   6   3       40.53       41.36      1.95 o 
   8   6   3      721.59      702.32     21.93 o 
  10   6   3      105.45      109.18      4.65 o 
 -11   7   3       92.10      103.84      4.59 o 
  -9   7   3      297.89      378.54     15.48 o 
  -7   7   3      225.38      274.66      7.79 o 
  -5   7   3      271.86      320.93      9.03 o 
  -3   7   3      304.01      302.94      8.40 o 
  -1   7   3        9.93       15.26      0.93 o 
   1   7   3       77.72       96.12      2.63 o 
   3   7   3       49.46       50.74      1.88 o 
   5   7   3       74.43       74.83      2.28 o 
   7   7   3      231.72      231.08     17.78 o 
  -6  -6   4      268.38      264.34     13.80 o 
  -4  -6   4      179.59      172.25      9.02 o 
  10  -6   4       33.07       28.13      2.65 o 
 -11  -5   4       14.09       23.09      2.65 o 
  -9  -5   4      253.63      263.54     13.27 o 
  -7  -5   4     1010.27     1051.52     49.36 o 
  -5  -5   4      358.50      385.10     18.84 o 
  -3  -5   4      490.25      486.75     23.36 o 
   1  -5   4       16.68       18.31      2.65 o 
   3  -5   4      121.97      118.10      7.70 o 
   5  -5   4      145.29      142.05      5.51 o 
   7  -5   4      120.65      105.90      6.64 o 
  11  -5   4       58.58       53.61      4.51 o 
 -20  -4   4       44.80       37.16      2.65 o 
 -16  -4   4       51.80       47.51      4.78 o 
 -14  -4   4      284.11      294.94     10.69 o 
 -10  -4   4     1706.64     1733.08     80.42 o 
  -8  -4   4        5.12        3.45      1.59 o 
  -6  -4   4      247.26      239.19     12.21 o 
  -4  -4   4      302.29      314.36     12.67 o 
  -2  -4   4      916.07      943.05     37.07 o 
   0  -4   4      726.89      730.63     33.29 o 
   2  -4   4      126.99      118.47      6.18 o 
   4  -4   4      458.52      499.48     16.85 o 
   6  -4   4      211.87      221.81      7.82 o 
   8  -4   4       59.70       59.98      4.51 o 
  12  -4   4      217.07      182.60     10.09 o 
  14  -4   4       91.52       80.68      5.04 o 
 -21  -3   4      112.37      111.20      6.10 o 
 -19  -3   4       65.33       78.29      5.31 o 
 -17  -3   4      194.96      208.08     11.15 o 
 -15  -3   4      115.67      101.65      6.64 o 
 -13  -3   4      278.56      289.29     15.66 o 
 -11  -3   4      532.91      524.71     31.05 o 
  -9  -3   4      200.10      187.93      5.76 o 
  -7  -3   4     3198.40     2917.67    114.19 o 
  -5  -3   4     3439.16     3416.52    130.84 o 
  -3  -3   4     1440.77     1530.66     47.73 o 
  -1  -3   4      200.15      240.27      7.89 o 
   1  -3   4       16.15       31.22      2.15 o 
   3  -3   4      516.68      560.12     25.25 o 
   5  -3   4      712.92      755.99     21.61 o 
   7  -3   4      258.14      258.38      9.03 o 
   9  -3   4       66.08       78.82      5.31 o 
  11  -3   4      100.97       86.38      4.49 o 
  13  -3   4       86.10       70.07      5.31 o 
 -22  -2   4       46.68       44.59      3.45 o 
 -20  -2   4      390.09      434.99     20.17 o 
 -18  -2   4      110.17      109.88      7.17 o 
 -16  -2   4      203.99      217.31      8.81 o 
 -14  -2   4       61.97       68.50      3.45 o 
 -12  -2   4      248.56      305.55     16.19 o 
 -10  -2   4     1452.95     1518.49     54.95 o 
  -8  -2   4      232.81      224.75      7.36 o 
  -6  -2   4     2103.83     2066.19     66.09 o 
  -4  -2   4     5230.65     5403.33    381.12 o 
  -2  -2   4     3248.82     3450.39    149.21 o 
   0  -2   4      329.90      347.92     15.11 o 
   2  -2   4      263.80      260.29     13.40 o 
   4  -2   4      609.15      558.58     14.73 o 
   6  -2   4       54.39       65.95      2.00 o 
   8  -2   4      618.07      630.64     17.75 o 
  10  -2   4      518.52      484.89     27.60 o 
  12  -2   4       52.74       38.00      3.17 o 
  14  -2   4       98.26       91.30      7.43 o 
 -21  -1   4       70.15       69.54      4.78 o 
 -19  -1   4      380.06      416.42     19.64 o 
 -17  -1   4      174.51      161.07      8.76 o 
 -15  -1   4      876.26      927.27     33.68 o 
 -13  -1   4      920.20      972.28     25.78 o 
 -11  -1   4       39.60       55.29      2.44 o 
  -9  -1   4      883.55      917.06     27.56 o 
  -7  -1   4     1241.73     1283.86     76.04 o 
  -5  -1   4     3606.83     3472.54    147.99 o 
  -3  -1   4      729.82      739.41     49.10 o 
  -1  -1   4     2460.60     2590.94    113.44 o 
   1  -1   4      795.25      829.51     36.41 o 
   3  -1   4     2183.78     2171.30     89.45 o 
   5  -1   4     1155.89     1104.30     27.38 o 
   7  -1   4      306.15      309.11      9.10 o 
   9  -1   4      858.60      819.11     23.34 o 
  11  -1   4      338.31      340.43     21.76 o 
  13  -1   4       40.15       45.24      4.60 o 
  15  -1   4        5.39        3.98      2.92 o 
  17  -1   4        1.57       -0.53      1.21 o 
 -22   0   4        0.37       -0.79      0.94 o 
 -20   0   4       19.19       21.48      1.48 o 
 -18   0   4       40.03       34.64      1.85 o 
 -16   0   4      145.00      130.68     12.74 o 
 -14   0   4       72.57       61.57      3.98 o 
 -12   0   4     2373.94     2492.84     54.39 o 
 -10   0   4      647.77      661.95     18.87 o 
  -8   0   4       46.61       48.86      2.23 o 
  -6   0   4     1747.30     1668.40     64.08 o 
  -4   0   4       19.93       25.88      1.31 o 
  -2   0   4     3497.30     3022.67    169.86 o 
   0   0   4      308.69      301.93     21.76 o 
   2   0   4     1962.49     1884.36    105.63 o 
   4   0   4      255.87      257.25      8.08 o 
   6   0   4      707.69      711.18     17.54 o 
   8   0   4      193.40      196.76      8.12 o 
  10   0   4      153.09      168.94      7.79 o 
  12   0   4      116.26      124.49      4.58 o 
  14   0   4        0.04       -1.38      1.72 o 
  16   0   4      123.91      139.05      6.12 o 
 -21   1   4       70.24       70.03      3.28 o 
 -19   1   4      382.62      385.55     13.37 o 
 -17   1   4      174.27      177.65      6.64 o 
 -15   1   4      873.95      922.30     41.53 o 
 -13   1   4      919.06      955.09     22.38 o 
 -11   1   4       37.08       47.92      2.04 o 
  -9   1   4      894.04      887.74     24.28 o 
  -7   1   4     1224.55     1320.37     49.56 o 
  -5   1   4     3612.54     3554.11    135.10 o 
  -3   1   4      730.49      682.86     23.64 o 
  -1   1   4     2449.34     2523.44    333.88 o 
   1   1   4      796.70      810.86     67.94 o 
   3   1   4     2165.90     2140.91     70.06 o 
   5   1   4     1155.83     1115.36     23.35 o 
   7   1   4      305.63      329.95      8.99 o 
   9   1   4      850.76      883.07     27.56 o 
  11   1   4      342.76      360.93     13.40 o 
  13   1   4       39.44       50.88      2.71 o 
  15   1   4        5.38        5.66      1.24 o 
  17   1   4        1.63       -0.27      0.92 o 
 -22   2   4       47.55       49.05      2.27 o 
 -20   2   4      391.44      407.25     11.62 o 
 -18   2   4      111.46      113.84      3.48 o 
 -16   2   4      206.50      232.99      6.98 o 
 -14   2   4       60.65       64.10      2.64 o 
 -12   2   4      251.90      290.84      9.16 o 
 -10   2   4     1451.45     1504.12     31.55 o 
  -8   2   4      235.88      232.34      4.93 o 
  -6   2   4     2113.36     2112.61     62.63 o 
  -4   2   4     5226.31     5451.76    183.45 o 
  -2   2   4     3238.78     3353.97    143.40 o 
   0   2   4      334.32      333.25      8.64 o 
   2   2   4      266.46      259.52      5.77 o 
   4   2   4      606.63      559.54     11.86 o 
   6   2   4       52.69       65.57      1.76 o 
   8   2   4      616.48      657.94     15.77 o 
  10   2   4      516.77      530.15     17.07 o 
  12   2   4       52.06       46.41      2.08 o 
  14   2   4       98.97       96.27      3.79 o 
  16   2   4        0.08       -1.16      1.33 o 
 -21   3   4      112.84      109.63      3.36 o 
 -19   3   4       66.37       73.16      2.91 o 
 -17   3   4      194.21      201.15      6.20 o 
 -15   3   4      116.52      111.68      4.08 o 
 -13   3   4      282.12      298.01      8.86 o 
 -11   3   4      533.58      556.88     15.84 o 
  -9   3   4      201.26      192.83      4.61 o 
  -7   3   4     3185.48     2887.22     54.73 o 
  -5   3   4     3447.95     3274.71     68.35 o 
  -3   3   4     1448.59     1450.87     26.50 o 
  -1   3   4      199.46      236.28      4.37 o 
   1   3   4       17.88       34.70      1.05 o 
   3   3   4      515.20      576.68     12.14 o 
   5   3   4      715.13      744.60     15.79 o 
   7   3   4      256.65      258.84      7.62 o 
   9   3   4       65.88       85.37      2.75 o 
  11   3   4      102.38      106.52      2.47 o 
  13   3   4       85.60       74.13      3.06 o 
  15   3   4       79.57       94.71      4.03 o 
 -20   4   4       44.49       34.95      2.03 o 
 -18   4   4       56.41       61.51      4.58 o 
 -16   4   4       54.46       53.55      2.50 o 
 -14   4   4      282.21      293.31      5.87 o 
 -12   4   4       66.53       71.39      3.28 o 
 -10   4   4     1700.57     1654.05     48.02 o 
  -8   4   4        5.23        4.36      1.02 o 
  -6   4   4      250.04      241.80      7.14 o 
  -4   4   4      303.56      309.46      7.87 o 
  -2   4   4      914.32      935.99     17.93 o 
   0   4   4      727.94      763.03     13.51 o 
   2   4   4      125.28      130.41      3.09 o 
   4   4   4      459.81      492.01     12.25 o 
   6   4   4      213.03      216.91      5.72 o 
   8   4   4       59.91       57.88      2.17 o 
  10   4   4      119.10      104.46      3.16 o 
  12   4   4      220.20      186.21      5.35 o 
  14   4   4       91.05       86.41      5.53 o 
 -17   5   4       50.30       36.44      2.26 o 
 -15   5   4       19.28       18.20      2.26 o 
 -13   5   4      386.35      352.44     14.41 o 
 -11   5   4       13.57       16.63      2.11 o 
  -9   5   4      252.03      258.11     10.62 o 
  -7   5   4     1002.19     1005.21     34.95 o 
  -5   5   4      357.95      381.36     13.37 o 
  -3   5   4      489.43      478.10     13.59 o 
  -1   5   4      467.61      477.64     10.40 o 
   1   5   4       15.49       17.97      1.16 o 
   3   5   4      122.47      126.55      3.58 o 
   5   5   4      144.37      144.74      3.04 o 
   7   5   4      118.18      109.45      3.05 o 
   9   5   4      515.99      497.46     11.66 o 
  11   5   4       59.22       60.17      2.18 o 
 -14   6   4       90.28      130.58      7.43 o 
 -12   6   4       42.52       46.00      3.24 o 
 -10   6   4      199.26      210.79      9.05 o 
  -8   6   4      287.56      300.27      8.60 o 
  -6   6   4      268.52      277.69      6.21 o 
  -4   6   4      175.48      175.81      4.06 o 
  -2   6   4      342.05      359.10      7.13 o 
   0   6   4        5.33        4.57      0.57 o 
   2   6   4       71.76       70.99      2.34 o 
   4   6   4       53.54       46.03      1.78 o 
   6   6   4       21.83       20.65      1.10 o 
   8   6   4      124.46      108.65      3.91 o 
  10   6   4       33.59       30.07      1.58 o 
 -11   7   4       29.38       36.89      3.18 o 
  -9   7   4      249.38      282.99     10.42 o 
  -7   7   4        5.58       11.64      1.08 o 
  -5   7   4      224.75      255.27      8.08 o 
  -3   7   4       64.36       53.57      2.06 o 
  -1   7   4       88.27      107.95      2.88 o 
   1   7   4      336.81      359.34      8.16 o 
   3   7   4       12.26       14.18      0.99 o 
   5   7   4       79.42       76.17      3.19 o 
 -11  -7   5      172.75      209.14     14.60 o 
 -16  -6   5       18.49       13.00      2.12 o 
  -6  -6   5       16.13       17.78      1.86 o 
  -4  -6   5      327.50      317.16     16.19 o 
   8  -6   5       54.73       40.87      3.72 o 
 -17  -5   5        5.83        6.10      2.65 o 
 -11  -5   5      200.50      187.11      9.82 o 
  -9  -5   5      643.61      644.13     31.58 o 
  -7  -5   5       53.08       48.57      3.45 o 
  -5  -5   5      267.37      268.06     13.54 o 
  -3  -5   5      260.50      284.51     14.33 o 
   1  -5   5      295.00      309.46     16.19 o 
   3  -5   5       40.60       39.94      3.98 o 
   5  -5   5      447.16      428.12     15.11 o 
  11  -5   5       43.51       29.46      3.18 o 
 -20  -4   5       12.05        9.82      1.59 o 
 -18  -4   5       88.07       86.26      5.57 o 
 -16  -4   5       87.26       71.41     11.68 o 
 -14  -4   5      293.40      310.52     16.19 o 
 -12  -4   5     1139.65     1092.93     54.94 o 
 -10  -4   5      306.52      324.59     15.66 o 
  -8  -4   5      182.09      197.99      9.55 o 
  -6  -4   5      770.61      718.35     62.10 o 
  -4  -4   5       50.21       49.77      2.13 o 
  -2  -4   5      300.83      275.87      9.55 o 
   0  -4   5        8.32        3.98      1.59 o 
   4  -4   5      658.00      655.37     22.37 o 
   6  -4   5       92.72       88.84      3.82 o 
   8  -4   5      266.15      238.07     13.54 o 
  12  -4   5       37.08       30.79      3.72 o 
 -21  -3   5       13.29        8.49      1.86 o 
 -19  -3   5       21.20       23.62      2.92 o 
 -17  -3   5       83.56       75.31      3.93 o 
 -15  -3   5       47.17       45.65      3.72 o 
 -13  -3   5       50.18       66.88      4.25 o 
 -11  -3   5      185.64      176.55      6.56 o 
  -9  -3   5      159.53      155.79      7.70 o 
  -7  -3   5      678.44      671.40     26.51 o 
  -5  -3   5     1620.10     1601.02     62.01 o 
  -3  -3   5      875.92      867.76     27.47 o 
  -1  -3   5     1701.98     1700.83     46.51 o 
   1  -3   5       33.53       20.39      1.85 o 
   3  -3   5      200.19      186.70      6.25 o 
   5  -3   5      110.70      133.60      5.03 o 
   7  -3   5       93.55       89.37      3.82 o 
   9  -3   5       81.19       61.31      4.78 o 
  11  -3   5      195.21      159.51     10.09 o 
  13  -3   5       23.23       22.03      2.65 o 
 -22  -2   5       56.74       52.02      3.72 o 
 -20  -2   5       57.71       70.33      5.31 o 
 -18  -2   5        1.32        3.06      1.52 o 
 -16  -2   5      317.18      326.18     17.78 o 
 -14  -2   5      231.77      268.32     13.80 o 
 -12  -2   5      275.60      265.70      9.94 o 
 -10  -2   5      441.15      436.56     13.05 o 
  -8  -2   5     2075.55     1946.20     52.25 o 
  -6  -2   5       61.24       52.99      2.41 o 
  -4  -2   5     1799.38     1828.31     71.53 o 
  -2  -2   5       88.42      103.24      4.53 o 
   0  -2   5      466.71      511.38     19.78 o 
   2  -2   5       46.91       62.37      1.92 o 
   4  -2   5      206.20      195.36      4.98 o 
   6  -2   5      643.14      644.87     17.85 o 
   8  -2   5        7.39        9.83      1.31 o 
  10  -2   5      321.20      291.73     20.70 o 
  12  -2   5      544.61      546.46     32.91 o 
  14  -2   5       24.05       26.01      3.18 o 
 -23  -1   5       42.31       48.04      3.18 o 
 -21  -1   5       44.36       41.98      5.57 o 
 -19  -1   5       74.48       74.20      4.27 o 
 -17  -1   5      142.74      146.63      6.00 o 
 -15  -1   5       65.10       89.16      3.84 o 
 -13  -1   5      496.88      462.44     15.66 o 
 -11  -1   5     1408.93     1506.93     45.23 o 
  -9  -1   5     1048.80     1112.54     32.05 o 
  -7  -1   5      732.24      735.76     31.60 o 
  -5  -1   5     2668.50     2515.73    169.86 o 
  -3  -1   5     2822.27     2949.45    126.64 o 
  -1  -1   5      802.92      902.25     38.32 o 
   1  -1   5     2504.43     2459.55     88.80 o 
   3  -1   5      901.15      921.70     23.93 o 
   5  -1   5      116.90      131.20      3.98 o 
   7  -1   5      381.08      369.04     12.37 o 
   9  -1   5     1112.97     1098.85     38.70 o 
  11  -1   5      172.65      156.89      5.60 o 
  13  -1   5      236.99      244.97     15.39 o 
  15  -1   5        9.17        3.45      2.39 o 
 -22   0   5        4.81        1.02      1.21 o 
 -20   0   5       25.98       20.89      1.83 o 
 -18   0   5       21.82       23.39      1.56 o 
 -14   0   5     1577.58     1732.61     63.12 o 
 -12   0   5      507.43      487.18     17.90 o 
 -10   0   5      410.94      419.31     14.87 o 
  -8   0   5      399.12      352.05     13.68 o 
  -6   0   5      150.30      136.26      5.62 o 
  -4   0   5     1838.62     1619.33    198.92 o 
  -2   0   5     2573.93     2618.26    142.92 o 
   0   0   5       52.23       47.75      2.55 o 
   2   0   5     4451.08     4398.41    135.11 o 
   4   0   5     2536.90     2518.84     65.35 o 
   6   0   5      448.06      483.88     15.84 o 
   8   0   5      170.53      165.19      5.81 o 
  10   0   5       39.33       46.99      2.61 o 
  12   0   5      265.28      256.92      7.06 o 
  14   0   5        4.54        3.42      1.72 o 
  16   0   5      125.74      116.58      5.04 o 
 -23   1   5       42.98       47.27      2.82 o 
 -21   1   5       43.95       43.78      2.06 o 
 -19   1   5       74.94       75.16      2.64 o 
 -17   1   5      142.06      144.31      9.84 o 
 -15   1   5       64.20       82.14      4.44 o 
 -13   1   5      492.81      467.34      9.89 o 
 -11   1   5     1408.48     1462.85     28.61 o 
  -9   1   5     1052.14     1100.78     28.44 o 
  -7   1   5      736.51      765.60     28.86 o 
  -5   1   5     2678.96     2546.11     97.81 o 
  -3   1   5     2820.65     2774.64    257.44 o 
  -1   1   5      797.82      827.16     80.95 o 
   1   1   5     2491.83     2388.37    118.05 o 
   3   1   5      903.54      911.59     20.98 o 
   5   1   5      117.52      130.81      3.22 o 
   7   1   5      380.00      380.27     12.47 o 
   9   1   5     1115.07     1182.65     36.65 o 
  11   1   5      171.42      161.45      4.09 o 
  13   1   5      237.29      236.24      7.83 o 
  15   1   5        9.93        5.56      1.47 o 
 -22   2   5       56.76       50.01      2.34 o 
 -20   2   5       56.65       69.66      2.82 o 
 -18   2   5        1.66        0.79      0.94 o 
 -16   2   5      315.13      343.86     10.14 o 
 -14   2   5      228.38      257.50     10.13 o 
 -12   2   5      274.67      266.37      5.79 o 
 -10   2   5      444.43      448.70      9.45 o 
  -8   2   5     2079.50     1963.30     37.61 o 
  -6   2   5       60.64       50.74      1.31 o 
  -4   2   5     1812.38     1772.15     37.93 o 
  -2   2   5       90.30       93.79      1.99 o 
   0   2   5      464.90      495.26      9.04 o 
   2   2   5       46.19       58.66      1.47 o 
   4   2   5      203.79      191.25      4.28 o 
   6   2   5      646.69      658.26     15.88 o 
   8   2   5        7.14       10.28      1.02 o 
  10   2   5      323.04      320.76      6.53 o 
  12   2   5      549.29      551.91     14.61 o 
  14   2   5       23.70       25.04      1.74 o 
 -21   3   5       13.44       11.09      0.92 o 
 -19   3   5       20.76       21.72      1.44 o 
 -17   3   5       84.10       83.24      2.40 o 
 -15   3   5       47.19       44.06      2.27 o 
 -13   3   5       49.95       59.54      4.40 o 
 -11   3   5      185.60      177.02      5.45 o 
  -9   3   5      162.11      154.55      3.47 o 
  -7   3   5      682.16      669.18     13.79 o 
  -5   3   5     1620.19     1554.31     28.12 o 
  -3   3   5      880.45      835.52     15.29 o 
  -1   3   5     1699.75     1758.45     31.05 o 
   1   3   5       33.43       25.98      0.99 o 
   3   3   5      201.21      192.70      4.26 o 
   5   3   5      110.14      131.62      3.67 o 
   7   3   5       92.65       95.38      3.32 o 
   9   3   5       81.12       73.16      1.81 o 
  11   3   5      197.37      188.25      5.37 o 
  13   3   5       23.43       27.33      1.84 o 
  15   3   5      124.46      108.28      5.84 o 
 -20   4   5       11.75        9.08      0.81 o 
 -18   4   5       88.28       89.97      3.13 o 
 -16   4   5       87.68       77.89      2.93 o 
 -14   4   5      289.84      311.44      7.11 o 
 -12   4   5     1157.62     1159.21     32.95 o 
 -10   4   5      306.00      308.45     14.60 o 
  -8   4   5      184.15      182.72      5.43 o 
  -6   4   5      769.64      724.33     20.37 o 
  -4   4   5       48.47       48.94      1.50 o 
  -2   4   5      304.11      293.67      5.31 o 
   0   4   5        7.56        7.98      0.79 o 
   2   4   5      183.73      215.80      5.58 o 
   4   4   5      659.69      664.52     16.31 o 
   6   4   5       91.86       93.27      3.37 o 
   8   4   5      265.43      260.47      4.63 o 
  10   4   5      210.37      188.94      5.39 o 
  12   4   5       36.76       34.63      1.76 o 
 -17   5   5        5.83        5.49      1.19 o 
 -15   5   5       24.90       23.09      2.39 o 
 -13   5   5      157.00      137.69      6.43 o 
 -11   5   5      201.10      192.00     14.60 o 
  -9   5   5      649.84      653.42     34.50 o 
  -7   5   5       54.99       44.66      2.42 o 
  -5   5   5      267.56      269.32      9.55 o 
  -3   5   5      260.54      288.08      7.29 o 
  -1   5   5      179.48      181.21      4.23 o 
   1   5   5      294.68      301.85      6.76 o 
   3   5   5       40.98       39.22      1.24 o 
   5   5   5      453.51      443.03      8.57 o 
   7   5   5      249.41      247.52      6.88 o 
   9   5   5       65.74       71.26      2.37 o 
  11   5   5       43.47       31.76      1.80 o 
 -14   6   5       57.92       65.55      4.51 o 
 -12   6   5       31.68       46.51      3.32 o 
 -10   6   5       55.09       68.77      3.93 o 
  -8   6   5      959.05      995.08     27.27 o 
  -6   6   5       15.65       18.60      0.95 o 
  -4   6   5      325.95      334.55      7.24 o 
  -2   6   5      248.71      223.14      4.60 o 
   0   6   5      273.78      304.91     11.55 o 
   2   6   5      164.44      156.07      4.12 o 
   4   6   5      260.32      271.27      6.59 o 
   6   6   5      478.82      481.20     11.25 o 
   8   6   5       55.76       47.94      2.57 o 
 -11   7   5      171.57      232.49     11.41 o 
  -9   7   5       17.02       25.74      2.92 o 
  -7   7   5       43.52       56.09      2.23 o 
  -5   7   5      310.07      342.26     10.63 o 
  -3   7   5      172.14      181.57      4.85 o 
  -1   7   5      186.11      175.83      4.73 o 
   1   7   5       68.89       69.13      2.16 o 
   3   7   5       97.41      100.24      3.59 o 
   5   7   5      165.83      149.71      7.38 o 
 -11  -7   6      174.32      199.05     13.54 o 
  -9  -7   6      426.43      509.84     29.99 o 
 -16  -6   6        3.88        6.37      1.86 o 
 -14  -6   6       85.42       72.99      6.90 o 
 -11  -5   6      166.15      160.83      8.49 o 
  -9  -5   6     1130.37     1119.47     52.82 o 
  -7  -5   6      616.06      615.47     28.66 o 
  -5  -5   6       92.85       92.09      5.31 o 
  -3  -5   6      155.39      130.84      7.43 o 
   1  -5   6      296.81      292.47     15.92 o 
   3  -5   6      156.76      158.18      5.97 o 
   9  -5   6       30.84       23.09      2.92 o 
 -20  -4   6       40.37       44.59      3.18 o 
 -18  -4   6       29.76       34.50      3.45 o 
 -12  -4   6      108.36      100.32      5.84 o 
 -10  -4   6     1223.71     1229.61     57.59 o 
  -8  -4   6     1074.27     1084.17     50.16 o 
  -6  -4   6        0.06        0.80      1.06 o 
  -4  -4   6       18.70       21.76      2.39 o 
  -2  -4   6     1552.08     1511.20     75.91 o 
   2  -4   6       41.06       35.30      3.18 o 
   4  -4   6      124.34      111.93      4.78 o 
   6  -4   6      429.76      448.29     15.19 o 
  10  -4   6      156.00      125.54      7.96 o 
  12  -4   6       39.61       28.40      2.92 o 
 -21  -3   6        6.65        5.84      1.86 o 
 -19  -3   6       50.73       50.96      4.51 o 
 -17  -3   6       64.10       68.76      6.24 o 
 -13  -3   6      436.72      418.01     22.03 o 
 -11  -3   6      468.84      474.80     23.09 o 
  -9  -3   6     1357.90     1412.21     65.02 o 
  -7  -3   6      554.20      534.76     21.06 o 
  -5  -3   6      972.98      992.60     31.39 o 
  -3  -3   6       55.34       68.83      2.71 o 
  -1  -3   6       59.05       50.51      1.81 o 
   1  -3   6      204.11      213.80      5.89 o 
   3  -3   6      515.13      539.03     24.15 o 
   5  -3   6      327.50      355.07     12.21 o 
   7  -3   6      631.36      608.56     25.35 o 
  11  -3   6       24.18       20.17      2.92 o 
 -22  -2   6       19.89       14.33      2.12 o 
 -20  -2   6        4.88        5.57      2.39 o 
 -18  -2   6       55.48       60.32      2.91 o 
 -16  -2   6       49.46       59.72      4.51 o 
 -14  -2   6      129.21      131.90      7.17 o 
 -12  -2   6      233.73      234.43      8.91 o 
 -10  -2   6     1210.77     1156.94     33.88 o 
  -8  -2   6     1989.42     1930.37     87.72 o 
  -6  -2   6     3738.72     3712.91    142.42 o 
  -4  -2   6     1230.88     1349.33     41.86 o 
  -2  -2   6     1365.08     1290.11     40.58 o 
   0  -2   6      381.50      384.91     10.27 o 
   2  -2   6      257.86      271.57      7.10 o 
   4  -2   6      257.89      246.19      6.22 o 
   6  -2   6       79.73       92.59      3.98 o 
   8  -2   6      823.89      830.19     27.45 o 
  10  -2   6      415.58      432.34     25.74 o 
  12  -2   6       47.22       50.49      6.50 o 
  14  -2   6       51.30       43.53      3.98 o 
 -23  -1   6        7.36        6.90      1.59 o 
 -21  -1   6       58.61       51.92      4.78 o 
 -19  -1   6       18.15       19.82      1.67 o 
 -17  -1   6       83.23       86.49      4.51 o 
 -15  -1   6      335.49      371.30     18.58 o 
 -13  -1   6       52.76       51.08      3.58 o 
 -11  -1   6      514.91      527.16     18.94 o 
  -9  -1   6      391.31      412.39     11.97 o 
  -7  -1   6      872.87      834.21     22.38 o 
  -5  -1   6      222.48      230.37     15.92 o 
  -3  -1   6       80.31       99.40      4.91 o 
  -1  -1   6     4965.96     4898.44    156.06 o 
   1  -1   6      646.92      670.72     17.28 o 
   3  -1   6      811.89      765.79     19.67 o 
   5  -1   6       76.62       75.21      4.79 o 
   7  -1   6      191.98      188.12      6.64 o 
   9  -1   6      176.22      189.41      6.75 o 
  11  -1   6      116.48      106.59      5.67 o 
  13  -1   6       50.32       53.08      5.57 o 
  15  -1   6       74.18       68.41      3.18 o 
 -22   0   6       57.40       63.69      3.44 o 
 -20   0   6      227.21      242.23      9.94 o 
 -18   0   6       15.69       23.13      1.54 o 
 -16   0   6      682.64      714.95     21.28 o 
 -14   0   6      867.16      870.28     22.72 o 
 -12   0   6        9.59       13.61      0.83 o 
 -10   0   6      432.30      465.14     12.27 o 
  -8   0   6       39.36       38.19      1.33 o 
  -6   0   6     1414.70     1274.05     42.94 o 
  -4   0   6     1096.76      912.50    121.29 o 
  -2   0   6      398.47      393.33     27.87 o 
   0   0   6     2682.61     2553.63     75.08 o 
   2   0   6     4463.47     4533.74    117.21 o 
   4   0   6        2.52        1.65      0.64 o 
   6   0   6      503.05      549.34     17.99 o 
   8   0   6        1.65       -1.37      2.26 o 
  10   0   6       40.29       39.89      2.09 o 
  12   0   6        1.90        1.14      1.85 o 
  14   0   6       63.31       69.27      5.84 o 
 -23   1   6        7.42        6.12      1.31 o 
 -21   1   6       58.85       52.64      2.73 o 
 -19   1   6       17.26       19.56      1.54 o 
 -17   1   6       82.71       88.15      5.62 o 
 -15   1   6      339.77      347.43     10.54 o 
 -13   1   6       53.79       47.33      1.31 o 
 -11   1   6      521.90      512.81     10.25 o 
  -9   1   6      387.71      402.09      9.40 o 
  -7   1   6      871.79      836.15     19.17 o 
  -5   1   6      228.53      220.90      7.02 o 
  -3   1   6       84.51      103.01      3.98 o 
  -1   1   6     4979.21     4811.93    130.63 o 
   1   1   6      652.18      654.60     12.66 o 
   3   1   6      812.31      758.93     19.14 o 
   5   1   6       79.43       78.78      3.37 o 
   7   1   6      191.18      192.02      6.75 o 
   9   1   6      174.20      188.98      6.75 o 
  11   1   6      118.28      107.13      3.52 o 
  13   1   6       50.76       54.67      3.32 o 
  15   1   6       74.38       68.74      5.04 o 
 -22   2   6       20.45       15.76      3.18 o 
 -20   2   6        5.11        5.60      1.12 o 
 -18   2   6       55.91       59.03      2.11 o 
 -16   2   6       49.31       61.49      3.28 o 
 -14   2   6      128.78      128.34      5.40 o 
 -12   2   6      232.60      237.96      5.16 o 
 -10   2   6     1201.69     1172.28     22.55 o 
  -8   2   6     1990.00     1993.11     37.98 o 
  -6   2   6     3773.64     3603.94     73.48 o 
  -4   2   6     1223.53     1265.45     23.20 o 
  -2   2   6     1369.06     1234.99     24.34 o 
   0   2   6      382.11      387.79      7.62 o 
   2   2   6      258.04      262.84      5.29 o 
   4   2   6      256.37      243.93      5.80 o 
   6   2   6       79.60       91.55      2.75 o 
   8   2   6      830.74      856.97     27.56 o 
  10   2   6      419.91      423.64      8.68 o 
  12   2   6       48.50       47.09      2.21 o 
  14   2   6       51.14       41.53      2.41 o 
 -21   3   6        6.25        6.47      1.09 o 
 -19   3   6       50.86       58.15      2.91 o 
 -17   3   6       63.79       71.14      2.26 o 
 -15   3   6       52.12       71.65      7.13 o 
 -13   3   6      433.43      428.70     12.53 o 
 -11   3   6      470.64      476.36     12.08 o 
  -9   3   6     1362.03     1348.85     28.42 o 
  -7   3   6      553.88      528.59     12.03 o 
  -5   3   6      972.45      957.76     17.38 o 
  -3   3   6       57.30       71.80      1.67 o 
  -1   3   6       60.05       56.16      1.28 o 
   1   3   6      203.30      222.29      4.44 o 
   3   3   6      516.16      535.67     13.24 o 
   5   3   6      325.87      355.44     10.31 o 
   7   3   6      628.22      641.30     17.86 o 
   9   3   6       58.27       50.58      1.86 o 
  11   3   6       23.86       25.54      1.80 o 
  13   3   6       26.57       28.52      2.15 o 
 -20   4   6       39.22       42.65      1.73 o 
 -18   4   6       29.29       33.91      1.93 o 
 -16   4   6       63.56       61.91      2.92 o 
 -14   4   6      168.89      190.28      4.14 o 
 -12   4   6      108.21      104.15      3.56 o 
 -10   4   6     1215.29     1180.76     42.05 o 
  -8   4   6     1069.46     1031.16     30.25 o 
  -6   4   6        0.04        0.64      0.54 o 
  -4   4   6       17.88       21.31      1.07 o 
  -2   4   6     1544.51     1597.31     34.68 o 
   0   4   6        9.57       13.13      0.91 o 
   2   4   6       40.87       32.75      1.78 o 
   4   4   6      120.29      107.96      3.28 o 
   6   4   6      428.43      443.94      7.70 o 
   8   4   6      324.34      316.59      6.97 o 
  10   4   6      155.14      140.95      3.90 o 
  12   4   6       40.04       37.86      2.30 o 
 -17   5   6       72.72       89.18      6.50 o 
 -15   5   6       29.01       31.85      3.45 o 
 -13   5   6        5.10        4.86      1.60 o 
 -11   5   6      167.35      158.46      6.37 o 
  -9   5   6     1129.98     1088.67     30.44 o 
  -7   5   6      615.47      570.59     31.58 o 
  -5   5   6       90.00       88.50      2.64 o 
  -3   5   6      157.96      144.02      3.90 o 
  -1   5   6      213.12      200.25      5.28 o 
   1   5   6      297.67      299.55      5.16 o 
   3   5   6      158.04      157.47      3.45 o 
   5   5   6      735.56      679.25     17.56 o 
   7   5   6      108.25      105.37      2.70 o 
   9   5   6       31.59       22.04      1.99 o 
 -16   6   6        4.14        7.70      1.33 o 
 -14   6   6       85.58       99.53      5.31 o 
 -12   6   6      316.91      361.70     14.60 o 
 -10   6   6      152.74      157.13      5.81 o 
  -8   6   6       50.21       56.84      2.96 o 
  -6   6   6      311.80      305.43      8.82 o 
  -4   6   6      620.79      666.76     23.44 o 
  -2   6   6       31.32       23.75      1.22 o 
   0   6   6       52.16       67.01      2.09 o 
   2   6   6      277.53      269.80      5.81 o 
   4   6   6      157.98      149.55      3.60 o 
   6   6   6       75.05       78.71      2.25 o 
   8   6   6       30.79       34.68      1.83 o 
 -11   7   6      177.37      212.59     10.62 o 
  -9   7   6      428.79      458.96     41.67 o 
  -7   7   6      178.65      162.40      5.39 o 
  -5   7   6       29.01       36.68      1.80 o 
  -3   7   6      187.00      189.57      5.01 o 
  -1   7   6       11.41        8.88      0.83 o 
   1   7   6       92.88       88.27      2.80 o 
   3   7   6       61.77       60.10      2.35 o 
 -11  -7   7        6.10        8.49      1.86 o 
 -16  -6   7      106.88       93.69      6.64 o 
 -14  -6   7       48.39       32.91      4.51 o 
 -12  -6   7      257.07      303.35     19.37 o 
 -17  -5   7       18.15       14.33      2.92 o 
 -15  -5   7       44.64       47.77      5.84 o 
 -11  -5   7      646.97      597.69     30.26 o 
  -9  -5   7      605.66      563.98     27.34 o 
  -7  -5   7      154.73      153.67      8.49 o 
  -5  -5   7      369.80      343.43     16.99 o 
   1  -5   7      343.12      307.18     11.19 o 
   9  -5   7       93.46       82.27      4.78 o 
 -18  -4   7       49.49       46.98      5.31 o 
 -16  -4   7       42.15       39.54      6.10 o 
 -12  -4   7      720.32      700.93     34.50 o 
 -10  -4   7      412.49      397.04     18.84 o 
  -8  -4   7       31.26       30.26      2.65 o 
  -6  -4   7      344.38      369.44     17.25 o 
  -4  -4   7      314.16      327.77     16.19 o 
   0  -4   7      986.46      941.65     43.79 o 
   2  -4   7     1262.96     1295.47     43.53 o 
   4  -4   7      141.11      131.87      5.03 o 
  10  -4   7       75.25       62.37      4.51 o 
 -21  -3   7       19.26       15.92      2.12 o 
 -19  -3   7      235.30      213.38     11.41 o 
 -17  -3   7       51.80       59.34      3.28 o 
 -15  -3   7      992.56      975.09     51.49 o 
 -13  -3   7     1837.30     1492.09     83.60 o 
 -11  -3   7      248.93      271.51     13.27 o 
  -9  -3   7      195.37      188.17      9.02 o 
  -7  -3   7      215.83      206.07      8.04 o 
  -5  -3   7      160.79      152.37      5.18 o 
  -3  -3   7     1481.65     1489.67     39.53 o 
  -1  -3   7      634.44      608.47     15.98 o 
   1  -3   7       46.76       54.12      5.18 o 
   3  -3   7      619.01      629.08     17.33 o 
   5  -3   7      332.47      329.84     13.14 o 
   7  -3   7      253.92      248.82      9.22 o 
   9  -3   7      267.18      270.45     16.99 o 
  11  -3   7       53.49       53.59      3.28 o 
 -22  -2   7       47.06       53.61      3.72 o 
 -20  -2   7       15.75       15.92      2.65 o 
 -18  -2   7      189.65      215.80      6.31 o 
 -16  -2   7       54.18       54.67      3.98 o 
 -14  -2   7      265.22      296.19     14.60 o 
 -12  -2   7      577.85      548.09     26.81 o 
 -10  -2   7     1054.25     1089.21     50.96 o 
  -8  -2   7     1183.61     1118.43     34.39 o 
  -6  -2   7      112.18      134.27      5.31 o 
  -4  -2   7      738.85      749.99     23.55 o 
  -2  -2   7      892.62      870.82     19.78 o 
   0  -2   7       38.13       27.52      1.93 o 
   2  -2   7      493.88      492.43     18.85 o 
   4  -2   7       16.82       18.35      2.65 o 
   6  -2   7       73.70       80.19      3.28 o 
   8  -2   7      322.91      324.06      9.35 o 
  10  -2   7       16.98       14.86      3.45 o 
  12  -2   7       51.60       49.96      3.17 o 
 -23  -1   7       54.79       45.65      3.18 o 
 -21  -1   7       27.67       26.46      2.35 o 
 -19  -1   7       27.11       33.49      1.95 o 
 -17  -1   7       13.02       15.02      1.69 o 
 -15  -1   7      172.72      194.46      7.13 o 
 -13  -1   7       43.53       41.88      2.20 o 
 -11  -1   7       60.97       56.29      2.72 o 
  -9  -1   7      968.24     1042.37     26.22 o 
  -7  -1   7     2191.22     2241.44     68.95 o 
  -5  -1   7     1259.95     1277.53     34.33 o 
  -3  -1   7       58.78       44.52      1.30 o 
  -1  -1   7      790.90      809.61     18.17 o 
   1  -1   7      445.00      481.34     13.36 o 
   3  -1   7      504.02      531.38     22.72 o 
   5  -1   7      979.14     1004.35     32.61 o 
   7  -1   7       20.05       23.11      1.85 o 
   9  -1   7      634.60      638.25     18.56 o 
  11  -1   7       59.10       65.07      4.08 o 
  13  -1   7      127.90      126.76      5.48 o 
 -22   0   7        3.34        3.15      1.40 o 
 -20   0   7      190.91      195.12      8.28 o 
 -18   0   7       34.77       42.11      4.11 o 
 -16   0   7      303.00      300.32     11.17 o 
 -14   0   7       73.82       82.56      3.57 o 
 -12   0   7        0.18        1.62      0.60 o 
 -10   0   7       23.80       28.75      1.11 o 
  -8   0   7     1266.22     1203.45     27.56 o 
  -6   0   7      576.71      641.55     15.50 o 
  -4   0   7     5445.66     5123.71    131.64 o 
  -2   0   7      930.53      890.26     22.96 o 
   0   0   7      538.20      537.20     13.30 o 
   2   0   7      328.12      345.98     14.23 o 
   4   0   7       33.01       32.78      1.68 o 
   6   0   7      742.10      792.57     25.87 o 
   8   0   7        8.31        4.25      1.33 o 
  10   0   7      283.79      286.30      9.10 o 
  12   0   7       45.17       36.52      3.06 o 
  14   0   7        0.31        0.53      1.86 o 
 -23   1   7       54.72       42.34      1.83 o 
 -21   1   7       27.73       27.09      1.76 o 
 -19   1   7       27.26       30.40      2.57 o 
 -17   1   7       12.43       14.93      1.32 o 
 -15   1   7      172.71      180.57      4.97 o 
 -13   1   7       46.21       41.53      1.49 o 
 -11   1   7       62.81       58.34      1.68 o 
  -9   1   7      964.88     1044.83     23.89 o 
  -7   1   7     2183.87     2233.76     45.88 o 
  -5   1   7     1258.92     1260.24     26.69 o 
  -3   1   7       56.49       43.66      1.38 o 
  -1   1   7      787.69      783.18     16.32 o 
   1   1   7      451.81      477.13     10.66 o 
   3   1   7      508.30      535.76     22.10 o 
   5   1   7      982.06     1005.88     32.72 o 
   7   1   7       19.05       25.84      2.15 o 
   9   1   7      637.26      647.06     14.52 o 
  11   1   7       58.67       64.52      4.01 o 
  13   1   7      126.97      120.58      5.29 o 
 -22   2   7       47.53       48.31      4.25 o 
 -20   2   7       15.06       15.95      1.19 o 
 -18   2   7      189.34      228.90      5.24 o 
 -16   2   7       54.91       51.05      2.73 o 
 -14   2   7      264.22      270.83      8.30 o 
 -12   2   7      577.03      561.38     16.25 o 
 -10   2   7     1060.05     1057.45     22.27 o 
  -8   2   7     1174.49     1115.51     25.52 o 
  -6   2   7      111.79      123.36      2.64 o 
  -4   2   7      736.14      716.79     14.27 o 
  -2   2   7      889.41      864.21     20.46 o 
   0   2   7       38.76       26.24      1.23 o 
   2   2   7      489.04      497.24     15.05 o 
   4   2   7       16.60       17.20      1.93 o 
   6   2   7       73.18       75.97      2.81 o 
   8   2   7      320.28      310.85      7.40 o 
  10   2   7       17.22       14.31      1.42 o 
  12   2   7       51.73       46.93      2.19 o 
 -21   3   7       19.86       16.92      1.35 o 
 -19   3   7      233.77      221.31      7.80 o 
 -17   3   7       50.40       59.64      1.94 o 
 -15   3   7      996.34     1029.38     35.70 o 
 -13   3   7     1835.97     1820.70     53.06 o 
 -11   3   7      248.48      264.87      6.88 o 
  -9   3   7      192.45      178.19      4.92 o 
  -7   3   7      214.08      200.84      4.30 o 
  -5   3   7      158.26      149.23      2.88 o 
  -3   3   7     1476.11     1495.43     28.80 o 
  -1   3   7      635.05      619.46     11.93 o 
   1   3   7       47.03       53.70      1.78 o 
   3   3   7      624.33      626.02     15.82 o 
   5   3   7      331.57      338.26     12.10 o 
   7   3   7      252.20      241.72      4.37 o 
   9   3   7      267.53      270.08      7.10 o 
  11   3   7       53.02       53.64      2.35 o 
 -20   4   7       80.94       83.05      3.06 o 
 -18   4   7       49.40       48.93      2.61 o 
 -16   4   7       43.38       56.55      2.70 o 
 -14   4   7      199.26      193.68      7.65 o 
 -12   4   7      720.73      719.56     25.31 o 
 -10   4   7      405.31      378.86     11.36 o 
  -8   4   7       31.91       25.56      1.63 o 
  -6   4   7      347.24      347.96     10.64 o 
  -4   4   7      316.25      327.07      7.44 o 
  -2   4   7       72.17       70.80      2.42 o 
   0   4   7      995.07      988.73     21.60 o 
   2   4   7     1260.49     1292.99     31.52 o 
   4   4   7      139.71      130.46      2.46 o 
   6   4   7       98.93       97.51      3.56 o 
   8   4   7       84.28       78.69      3.44 o 
  10   4   7       76.22       72.81      3.65 o 
 -17   5   7       18.85       18.05      2.12 o 
 -15   5   7       44.90       56.00      4.25 o 
 -13   5   7       17.73       26.27      3.45 o 
 -11   5   7      649.21      630.00     19.80 o 
  -9   5   7      603.30      564.35     15.88 o 
  -7   5   7      155.24      164.57      5.65 o 
  -5   5   7      369.58      344.43      8.68 o 
  -3   5   7      363.19      353.58      8.21 o 
  -1   5   7      134.86      148.61      2.92 o 
   1   5   7      344.26      320.72      5.63 o 
   3   5   7      222.93      197.39      6.73 o 
   5   5   7      289.00      279.54      6.75 o 
   7   5   7        5.68        5.70      0.71 o 
   9   5   7       92.06       83.26      2.18 o 
 -14   6   7       48.06       45.65      3.45 o 
 -12   6   7      254.25      274.96     14.86 o 
 -10   6   7       72.56       72.76      3.82 o 
  -8   6   7      337.95      362.86     14.20 o 
  -6   6   7      304.25      328.01      9.38 o 
  -4   6   7      185.29      209.67      4.80 o 
  -2   6   7      134.26      128.61      3.21 o 
   0   6   7       11.07        9.37      0.86 o 
   2   6   7        2.48        3.97      0.74 o 
   4   6   7      198.57      189.61      4.30 o 
   6   6   7       11.15        7.97      0.84 o 
 -11   7   7        6.64       10.35      1.33 o 
  -9   7   7      207.15      201.67     20.30 o 
  -7   7   7      121.36      149.38      5.18 o 
  -5   7   7       12.40       10.32      0.81 o 
  -3   7   7      508.50      486.08     12.08 o 
  -1   7   7      152.71      149.06      3.64 o 
   1   7   7       27.49       20.79      1.35 o 
 -14  -6   8        3.56        4.78      2.39 o 
 -12  -6   8       10.01       13.80      3.18 o 
 -10  -6   8       92.17       99.79      7.43 o 
 -17  -5   8       22.16       22.29      3.18 o 
 -15  -5   8       63.49       62.63      6.37 o 
 -13  -5   8      185.94      205.69     14.33 o 
 -11  -5   8       24.26       25.48      2.92 o 
  -9  -5   8      332.87      342.37     17.78 o 
  -7  -5   8      695.96      675.45     34.24 o 
  -5  -5   8      692.47      667.49     33.71 o 
  -1  -5   8      121.68      125.00      6.37 o 
 -18  -4   8      117.97       96.08      8.23 o 
 -16  -4   8      101.94      103.51      9.55 o 
 -14  -4   8       45.62       36.76      3.00 o 
 -12  -4   8      198.94      197.72     10.09 o 
 -10  -4   8      679.51      687.39     32.38 o 
  -8  -4   8       23.37       24.15      2.65 o 
  -6  -4   8      616.46      587.87     27.87 o 
  -4  -4   8      211.70      210.08      7.51 o 
  -2  -4   8     1165.00     1177.59     54.41 o 
   0  -4   8      729.50      802.31     36.36 o 
   2  -4   8      256.06      270.75      9.22 o 
   4  -4   8     1879.30     1825.39     60.88 o 
 -21  -3   8       21.75       31.32      3.18 o 
 -19  -3   8      200.98      205.42     10.88 o 
 -17  -3   8       31.31       28.66      1.99 o 
 -15  -3   8      174.29      181.75      8.28 o 
 -13  -3   8       28.91       23.19      1.96 o 
 -11  -3   8      454.94      455.82     15.66 o 
  -9  -3   8      407.32      422.52     19.37 o 
  -7  -3   8       43.29       37.35      4.64 o 
  -5  -3   8      424.75      443.22     20.17 o 
  -3  -3   8      290.22      282.02      7.85 o 
  -1  -3   8      462.67      430.34     14.44 o 
   1  -3   8      439.22      469.51     20.70 o 
   3  -3   8     1063.56     1044.40     29.40 o 
   5  -3   8      432.81      422.48     15.48 o 
   7  -3   8      419.31      419.60     24.95 o 
   9  -3   8       21.74       12.74      2.92 o 
  11  -3   8       21.76       23.99      1.96 o 
 -22  -2   8      160.71      148.09      7.43 o 
 -20  -2   8       35.78       43.00      4.25 o 
 -18  -2   8      137.04      160.11      5.21 o 
 -16  -2   8       85.47       79.36      3.57 o 
 -14  -2   8      695.59      697.47     24.39 o 
 -12  -2   8      308.32      313.11      9.14 o 
 -10  -2   8      276.39      262.54      9.19 o 
  -8  -2   8      140.29      133.67      6.90 o 
  -6  -2   8      193.71      181.79      8.26 o 
  -4  -2   8      219.51      222.65      6.29 o 
  -2  -2   8     1069.29     1038.19     26.60 o 
   0  -2   8      279.28      267.05     10.43 o 
   2  -2   8     1106.75     1195.81     38.34 o 
   4  -2   8      344.66      382.46     12.74 o 
   6  -2   8      532.92      523.93     14.86 o 
   8  -2   8        3.77        0.00      3.18 o 
  10  -2   8       64.64       71.84      4.08 o 
  12  -2   8      157.51      150.46      6.12 o 
 -23  -1   8       38.86       33.44      2.92 o 
 -21  -1   8       15.63       21.93      2.79 o 
 -19  -1   8      322.41      319.96      8.49 o 
 -17  -1   8       41.75       47.99      2.72 o 
 -15  -1   8       86.03       87.19      3.75 o 
 -13  -1   8       38.41       36.32      1.80 o 
 -11  -1   8      530.27      503.43     16.40 o 
  -9  -1   8      412.47      369.65     10.61 o 
  -7  -1   8      689.81      693.83     37.42 o 
  -5  -1   8      958.90      922.64     36.24 o 
  -3  -1   8      304.89      311.16     10.42 o 
  -1  -1   8     3320.06     3170.91     90.38 o 
   1  -1   8      122.93       98.51      7.71 o 
   3  -1   8      126.53      151.74      5.24 o 
   5  -1   8       10.47       10.17      1.86 o 
   7  -1   8       93.87       89.85      3.32 o 
   9  -1   8      610.85      651.13     25.01 o 
  11  -1   8       70.02       78.14      4.08 o 
  13  -1   8      290.75      303.62     17.78 o 
 -24   0   8       46.06       36.62      2.04 o 
 -22   0   8        0.93        0.51      1.40 o 
 -20   0   8       22.61       22.82      2.23 o 
 -18   0   8      319.23      330.91      9.01 o 
 -16   0   8        1.28        1.86      1.31 o 
 -14   0   8      713.98      799.63     28.71 o 
 -12   0   8      487.78      424.74     13.29 o 
 -10   0   8      682.17      656.82     13.60 o 
  -8   0   8      145.58      141.46      3.64 o 
  -6   0   8      647.86      605.48     16.23 o 
  -4   0   8     7446.74     7287.86    256.44 o 
  -2   0   8      314.61      283.78      9.04 o 
   0   0   8      565.48      501.28     19.65 o 
   2   0   8       14.10       19.52      1.31 o 
   4   0   8        6.81        8.89      1.31 o 
   6   0   8       32.52       31.93      2.15 o 
   8   0   8       96.10      106.38      3.37 o 
  10   0   8        1.03        0.80      1.78 o 
 -23   1   8       37.98       30.82      1.61 o 
 -21   1   8       15.33       23.35      1.80 o 
 -19   1   8      321.88      301.58      9.06 o 
 -17   1   8       42.02       40.40      2.80 o 
 -15   1   8       84.76       81.84      3.00 o 
 -13   1   8       37.22       37.22      1.83 o 
 -11   1   8      529.39      508.88     11.71 o 
  -9   1   8      411.28      363.04      7.67 o 
  -7   1   8      691.75      697.09     15.30 o 
  -5   1   8      960.79      922.67     21.51 o 
  -3   1   8      303.04      322.63     15.30 o 
  -1   1   8     3325.29     3078.97     83.65 o 
   1   1   8      122.21      105.12      3.21 o 
   3   1   8      128.15      146.61      5.35 o 
   5   1   8        9.82       10.62      1.31 o 
   7   1   8       96.78       91.37      2.45 o 
   9   1   8      615.76      648.98     25.01 o 
  11   1   8       68.63       76.74      4.01 o 
 -22   2   8      159.60      139.52      3.84 o 
 -20   2   8       35.46       44.62      2.05 o 
 -18   2   8      138.21      161.72      4.35 o 
 -16   2   8       84.06       73.40      2.95 o 
 -14   2   8      701.51      667.67     19.81 o 
 -12   2   8      310.43      311.54     10.33 o 
 -10   2   8      279.49      257.45      6.14 o 
  -8   2   8      140.78      135.70      3.22 o 
  -6   2   8      197.59      180.37      3.97 o 
  -4   2   8      218.35      231.32      5.55 o 
  -2   2   8     1068.86     1084.42     26.29 o 
   0   2   8      283.83      276.78      6.81 o 
   2   2   8     1109.07     1175.88     32.42 o 
   4   2   8      348.97      387.16     13.26 o 
   6   2   8      531.75      508.88     11.31 o 
   8   2   8        3.48        0.82      1.32 o 
  10   2   8       62.64       70.13      3.47 o 
  12   2   8      156.49      153.00      5.63 o 
 -21   3   8       21.22       35.81      3.82 o 
 -19   3   8      201.46      208.10      5.65 o 
 -17   3   8       32.44       30.71      1.47 o 
 -15   3   8      173.72      196.61      5.04 o 
 -13   3   8       29.72       25.66      1.73 o 
 -11   3   8      452.58      441.91     13.14 o 
  -9   3   8      408.49      391.81     10.13 o 
  -7   3   8       42.24       38.10      1.58 o 
  -5   3   8      422.18      414.09     10.02 o 
  -3   3   8      290.49      288.14      7.46 o 
  -1   3   8      458.77      440.27     11.20 o 
   1   3   8      438.11      486.17     11.87 o 
   3   3   8     1065.73     1114.80     36.04 o 
   5   3   8      430.98      424.06      8.29 o 
   7   3   8      425.54      408.14     10.58 o 
   9   3   8       20.61       13.30      1.05 o 
  11   3   8       21.35       20.98      2.69 o 
 -20   4   8       48.68       54.24      4.25 o 
 -18   4   8      118.32      109.63      4.78 o 
 -16   4   8      102.90      119.39      5.39 o 
 -14   4   8       46.26       46.46      1.87 o 
 -12   4   8      199.66      200.68      5.39 o 
 -10   4   8      682.30      664.00     19.55 o 
  -8   4   8       23.00       20.12      1.35 o 
  -6   4   8      618.76      571.77     14.68 o 
  -4   4   8      209.06      211.54      5.70 o 
  -2   4   8     1156.83     1227.27     30.68 o 
   0   4   8      738.51      810.22     20.48 o 
   2   4   8      253.02      257.59      5.92 o 
   4   4   8     1880.85     1830.68     32.15 o 
   6   4   8      227.96      205.66      4.64 o 
   8   4   8      112.45      111.42      3.22 o 
  10   4   8      109.28      111.21      4.32 o 
 -17   5   8       22.28       26.91      5.18 o 
 -15   5   8       64.21       63.43      5.31 o 
 -13   5   8      184.56      192.42     10.62 o 
 -11   5   8       23.83       27.97      1.80 o 
  -9   5   8      335.74      362.87     11.92 o 
  -7   5   8      690.75      711.26     19.22 o 
  -5   5   8      684.70      699.99     18.87 o 
  -3   5   8       62.30       53.76      1.52 o 
  -1   5   8      120.06      119.69      2.45 o 
   1   5   8      171.46      173.81      4.89 o 
   3   5   8      272.16      259.03      5.86 o 
   5   5   8       61.03       56.38      2.10 o 
   7   5   8       48.89       43.21      1.97 o 
 -14   6   8        3.07        4.25      1.59 o 
 -12   6   8        9.81       12.47      1.86 o 
 -10   6   8       92.49       79.45      7.56 o 
  -8   6   8       63.49       60.66      2.66 o 
  -6   6   8      355.24      355.02      8.28 o 
  -4   6   8      333.11      317.94      6.91 o 
  -2   6   8       12.06       12.11      0.91 o 
   0   6   8       21.07       18.37      1.20 o 
   2   6   8       50.79       53.25      2.16 o 
   4   6   8      283.33      280.69      6.86 o 
  -9   7   8       47.28       48.78      8.63 o 
  -7   7   8       71.20       75.94      3.93 o 
  -5   7   8      120.32      110.45      4.03 o 
  -3   7   8       74.08       80.37      2.13 o 
  -1   7   8       20.40       20.12      1.10 o 
 -14  -6   9       34.09       43.00      4.25 o 
 -12  -6   9      223.05      258.24     16.19 o 
 -17  -5   9       16.72       14.33      2.65 o 
 -15  -5   9      240.79      217.90     14.86 o 
 -13  -5   9      385.03      389.88     25.48 o 
 -11  -5   9       17.83       21.50      3.98 o 
  -9  -5   9      210.08      194.01     10.35 o 
  -7  -5   9      180.10      163.75      8.76 o 
  -5  -5   9      268.17      239.39     12.47 o 
 -20  -4   9       60.55       45.91      4.51 o 
 -18  -4   9       69.11       57.59      6.10 o 
 -16  -4   9      105.18       93.69      8.49 o 
 -14  -4   9      495.01      457.21     27.34 o 
 -12  -4   9      499.47      475.34     26.27 o 
 -10  -4   9      185.18      161.63      8.49 o 
  -8  -4   9       30.83       23.36      2.65 o 
  -6  -4   9      321.77      327.90     11.17 o 
  -4  -4   9      541.26      520.80     14.64 o 
  -2  -4   9      184.48      186.84      9.55 o 
   0  -4   9      543.37      541.69     24.15 o 
   2  -4   9     1357.55     1336.98     42.89 o 
 -19  -3   9       57.30       59.72      6.37 o 
 -17  -3   9      249.10      247.62     18.31 o 
 -15  -3   9      178.18      183.87      8.09 o 
 -13  -3   9        0.30        2.12      1.33 o 
 -11  -3   9      184.97      194.27      9.29 o 
  -9  -3   9      830.56      832.30     38.75 o 
  -7  -3   9      528.62      541.95     25.48 o 
  -5  -3   9      375.05      375.94     12.85 o 
  -3  -3   9      983.86      939.71     26.17 o 
  -1  -3   9     1465.33     1450.70     47.99 o 
   1  -3   9       17.86       16.19      2.12 o 
   3  -3   9       75.10       75.94      3.28 o 
   5  -3   9      603.48      622.10     35.83 o 
   7  -3   9      135.16      131.37      9.55 o 
   9  -3   9        5.06        6.08      1.40 o 
 -22  -2   9       43.02       46.71      3.45 o 
 -20  -2   9       34.41       29.99      3.18 o 
 -18  -2   9     1082.37     1070.09     28.65 o 
 -16  -2   9      138.03      144.65      5.91 o 
 -14  -2   9      382.96      396.85     14.07 o 
 -12  -2   9       89.35       94.70      3.84 o 
 -10  -2   9        2.60        6.64      1.02 o 
  -8  -2   9      229.20      231.58      8.72 o 
  -6  -2   9       48.66       50.48      3.95 o 
  -4  -2   9      323.54      284.65      7.81 o 
  -2  -2   9      140.58      154.71      5.62 o 
   0  -2   9     1355.95     1389.35     45.36 o 
   2  -2   9     1912.56     1914.17     62.70 o 
   4  -2   9      132.46      153.80      4.80 o 
   6  -2   9       66.76       72.41      2.82 o 
   8  -2   9       42.62       43.79      5.31 o 
  10  -2   9      298.97      317.04     12.28 o 
 -23  -1   9      177.61      164.28      8.23 o 
 -21  -1   9      194.11      192.15     10.09 o 
 -19  -1   9       37.73       38.63      2.00 o 
 -17  -1   9      459.31      517.72     18.20 o 
 -15  -1   9     1046.61     1131.23     39.13 o 
 -13  -1   9      322.81      331.08     11.92 o 
 -11  -1   9       47.17       51.63      2.04 o 
  -9  -1   9       88.37       90.75      3.66 o 
  -7  -1   9     1077.34     1073.37     41.49 o 
  -5  -1   9       37.09       31.05      2.03 o 
  -3  -1   9      822.64      732.33     24.36 o 
  -1  -1   9     3089.74     2993.85    114.50 o 
   1  -1   9       10.99        5.56      2.79 o 
   3  -1   9      680.60      714.05     23.15 o 
   5  -1   9      123.12      134.79      4.43 o 
   7  -1   9       87.72       92.87      5.10 o 
   9  -1   9      344.21      358.07     13.94 o 
  11  -1   9       85.26       91.32      4.08 o 
 -24   0   9       32.99       35.04      2.12 o 
 -22   0   9        0.01        0.73      1.40 o 
 -20   0   9       28.63       27.10      2.79 o 
 -18   0   9      375.63      362.86      9.80 o 
 -16   0   9      574.85      630.31     22.71 o 
 -14   0   9      189.67      194.91      7.41 o 
 -12   0   9        6.58        9.88      0.96 o 
 -10   0   9      745.13      837.90     24.09 o 
  -8   0   9     1921.36     1799.55     43.77 o 
  -6   0   9       59.64       65.86      2.15 o 
  -4   0   9     1545.92     1386.07     54.59 o 
  -2   0   9       21.14       17.86      1.04 o 
   0   0   9     1652.48     1771.33     61.04 o 
   2   0   9       51.39       56.73      2.72 o 
   4   0   9       11.15       12.35      1.73 o 
   6   0   9      407.92      370.82     12.60 o 
   8   0   9       88.42       77.61      4.46 o 
  10   0   9      127.54      146.77      6.31 o 
 -23   1   9      178.09      159.95      4.91 o 
 -21   1   9      195.00      188.82      5.63 o 
 -19   1   9       37.09       38.87      1.91 o 
 -17   1   9      462.55      486.66     20.44 o 
 -15   1   9     1042.00     1068.41     31.21 o 
 -13   1   9      323.66      323.32     11.21 o 
 -11   1   9       45.07       49.02      1.61 o 
  -9   1   9       92.07       94.35      2.39 o 
  -7   1   9     1076.60     1078.67     23.77 o 
  -5   1   9       35.34       31.94      2.34 o 
  -3   1   9      829.46      760.32     51.00 o 
  -1   1   9     3089.40     2999.29     70.12 o 
   1   1   9       10.63        5.15      1.02 o 
   3   1   9      677.40      699.14     23.15 o 
   5   1   9      123.08      129.71      3.73 o 
   7   1   9       91.11       89.65      3.64 o 
   9   1   9      345.06      344.95     13.87 o 
  11   1   9       86.88       89.69      6.77 o 
 -22   2   9       43.10       45.50      1.99 o 
 -20   2   9       34.81       34.66      1.76 o 
 -18   2   9     1080.29     1108.10     28.56 o 
 -16   2   9      141.73      149.86      8.89 o 
 -14   2   9      386.48      379.71     15.22 o 
 -12   2   9       88.73       97.22      3.21 o 
 -10   2   9        2.38        7.22      0.80 o 
  -8   2   9      229.35      229.60      5.35 o 
  -6   2   9       49.54       51.71      1.82 o 
  -4   2   9      321.42      292.57      7.49 o 
  -2   2   9      144.14      163.15      5.00 o 
   0   2   9     1363.21     1412.99     38.43 o 
   2   2   9     1906.51     1963.89     64.42 o 
   4   2   9      129.37      144.18      4.17 o 
   6   2   9       65.34       67.40      2.50 o 
   8   2   9       43.30       44.90      2.99 o 
  10   2   9      297.36      312.64     11.45 o 
 -21   3   9      199.75      197.29      8.77 o 
 -19   3   9       58.39       68.79      3.19 o 
 -17   3   9      252.96      271.58      7.75 o 
 -15   3   9      176.71      186.57      5.76 o 
 -13   3   9        0.18        0.93      1.13 o 
 -11   3   9      184.34      177.38      5.56 o 
  -9   3   9      835.37      799.17     19.85 o 
  -7   3   9      530.46      517.22     12.98 o 
  -5   3   9      374.00      372.65     10.98 o 
  -3   3   9      992.96     1006.51     27.97 o 
  -1   3   9     1463.76     1500.81     42.46 o 
   1   3   9       17.77       19.45      1.52 o 
   3   3   9       75.96       79.37      2.73 o 
   5   3   9      602.76      596.34     17.72 o 
   7   3   9      138.24      138.59      4.54 o 
   9   3   9        5.38        5.33      1.33 o 
 -20   4   9       61.66       63.49      3.72 o 
 -18   4   9       69.09       67.20      2.43 o 
 -16   4   9      105.14      100.07      3.38 o 
 -14   4   9      489.69      469.15     14.10 o 
 -12   4   9      494.74      479.01     11.24 o 
 -10   4   9      186.41      162.65      5.09 o 
  -8   4   9       29.07       20.19      1.42 o 
  -6   4   9      324.09      322.90      8.48 o 
  -4   4   9      544.75      553.45     13.82 o 
  -2   4   9      183.23      203.18      6.28 o 
   0   4   9      544.33      535.76     11.61 o 
   2   4   9     1345.00     1275.40     29.23 o 
   4   4   9      294.75      289.26      6.33 o 
   6   4   9      236.22      219.77      8.25 o 
   8   4   9      177.36      188.70      6.94 o 
 -17   5   9       16.42       15.92      2.39 o 
 -15   5   9      240.64      211.53     13.54 o 
 -13   5   9      384.74      379.10     14.85 o 
 -11   5   9       18.44       19.22      1.45 o 
  -9   5   9      212.91      209.23      5.61 o 
  -7   5   9      179.93      170.72      3.92 o 
  -5   5   9      270.37      271.73      5.50 o 
  -3   5   9      713.16      692.62     12.43 o 
  -1   5   9      442.99      431.70      9.82 o 
   1   5   9      327.40      325.18      7.99 o 
   3   5   9      323.83      324.27      7.11 o 
   5   5   9       31.32       31.28      2.10 o 
 -14   6   9       35.19       38.75      2.92 o 
 -12   6   9      223.36      229.04     12.47 o 
 -10   6   9      223.51      240.52      7.91 o 
  -8   6   9        1.05        1.97      0.92 o 
  -6   6   9      185.79      180.28      4.56 o 
  -4   6   9       14.65       14.07      0.90 o 
  -2   6   9        5.88        3.41      0.69 o 
   0   6   9       22.94       21.88      1.16 o 
   2   6   9       38.38       35.37      1.70 o 
  -7   7   9       11.23        8.33      1.06 o 
  -5   7   9       84.48       86.77      3.15 o 
 -14  -6  10       84.62       83.87      6.10 o 
 -12  -6  10      242.89      262.22     16.45 o 
 -17  -5  10      101.96       79.62      6.10 o 
 -15  -5  10      239.51      268.32     17.25 o 
 -13  -5  10      157.92      186.84     12.74 o 
 -11  -5  10       83.86       84.66      7.17 o 
 -20  -4  10       45.14       42.20      3.98 o 
 -18  -4  10       11.18        9.82      2.92 o 
 -16  -4  10      124.09      102.71      8.76 o 
 -14  -4  10      169.90      178.88     12.74 o 
 -12  -4  10      129.23      131.33      8.49 o 
 -10  -4  10        2.87        2.22      1.45 o 
  -8  -4  10      409.18      416.11     14.36 o 
  -6  -4  10      179.41      161.63      5.82 o 
  -4  -4  10      140.23      136.24      4.97 o 
  -2  -4  10       87.55       80.68      4.78 o 
   2  -4  10        3.59        0.00      3.18 o 
   4  -4  10        0.31       -1.59      2.39 o 
 -19  -3  10      545.00      506.65     35.30 o 
 -17  -3  10      310.24      281.33     20.44 o 
 -15  -3  10       99.60      100.89      5.06 o 
 -13  -3  10       42.95       44.32      3.45 o 
 -11  -3  10      348.57      351.92     17.25 o 
  -9  -3  10      381.21      404.47     19.11 o 
  -7  -3  10      774.86      803.55     26.83 o 
  -5  -3  10     1852.04     1893.36     64.17 o 
  -3  -3  10     1080.88     1068.15     35.71 o 
  -1  -3  10      240.94      237.89      8.34 o 
   1  -3  10      683.23      675.65     21.83 o 
   3  -3  10      274.80      265.14     16.99 o 
   5  -3  10      300.20      309.19     19.11 o 
   7  -3  10      126.58      134.03      9.02 o 
 -22  -2  10      288.76      268.59     13.54 o 
 -20  -2  10       73.13       69.27      4.78 o 
 -18  -2  10      139.96      131.64     10.62 o 
 -16  -2  10       12.72       11.35      1.81 o 
 -14  -2  10      840.88      818.98     79.36 o 
 -12  -2  10      714.62      708.81     25.13 o 
 -10  -2  10      310.69      303.62     14.60 o 
  -8  -2  10      194.24      216.04     10.09 o 
  -6  -2  10      872.95      901.07     29.93 o 
  -4  -2  10      776.26      819.13     27.59 o 
  -2  -2  10       47.04       51.82      2.53 o 
   0  -2  10     1014.33     1015.79     33.37 o 
   2  -2  10      526.38      526.87     17.34 o 
   4  -2  10      559.75      581.97     16.69 o 
   6  -2  10      509.91      542.22     32.11 o 
   8  -2  10      257.56      271.81     10.69 o 
 -23  -1  10      109.87      112.53      6.10 o 
 -21  -1  10      142.46      138.27      7.70 o 
 -19  -1  10      144.50      151.81      8.49 o 
 -17  -1  10      848.48      874.12     20.95 o 
 -15  -1  10     1244.58     1324.99     46.35 o 
 -13  -1  10      391.31      428.79     18.79 o 
 -11  -1  10       33.68       37.51      2.15 o 
  -9  -1  10     1070.21     1049.22     44.90 o 
  -7  -1  10      262.28      290.51     14.98 o 
  -5  -1  10        8.75        8.61      1.14 o 
  -3  -1  10       72.19       86.88      3.47 o 
  -1  -1  10       74.43       74.63      5.31 o 
   1  -1  10       75.85       90.86      3.66 o 
   3  -1  10      355.86      370.45     10.72 o 
   5  -1  10      682.49      711.96     25.68 o 
   7  -1  10      132.46      147.86      6.38 o 
   9  -1  10        5.07        2.74      1.40 o 
 -24   0  10      171.46      166.94      6.62 o 
 -22   0  10       52.58       61.04      4.25 o 
 -20   0  10       40.39       47.01      4.25 o 
 -18   0  10      243.88      254.08      6.77 o 
 -16   0  10      188.58      227.49      8.63 o 
 -14   0  10        0.41        0.53      1.13 o 
 -12   0  10     3631.67     3862.33    224.03 o 
 -10   0  10      240.77      281.02      8.32 o 
  -8   0  10       47.81       44.58      2.82 o 
  -6   0  10      349.29      343.60      9.75 o 
  -4   0  10        0.01        1.70      0.66 o 
  -2   0  10       36.48       35.81      1.96 o 
   0   0  10       10.14       16.67      1.31 o 
   2   0  10      121.00      122.48      4.59 o 
   4   0  10       26.32       24.68      1.48 o 
   6   0  10        1.17       -0.10      2.12 o 
   8   0  10       89.35      109.74      5.10 o 
  10   0  10       92.00       87.25      5.44 o 
 -23   1  10      109.60      117.99      4.30 o 
 -21   1  10      144.03      140.25      3.98 o 
 -19   1  10      145.28      151.48      4.69 o 
 -17   1  10      851.66      865.48     18.73 o 
 -15   1  10     1235.10     1278.50     36.97 o 
 -13   1  10      391.64      444.77     12.69 o 
 -11   1  10       32.95       33.85      1.52 o 
  -9   1  10     1075.56     1086.39     26.07 o 
  -7   1  10      266.11      301.24      8.68 o 
  -5   1  10        9.85       11.51      1.09 o 
  -3   1  10       72.95       86.72      4.51 o 
  -1   1  10       75.01       74.86      2.25 o 
   1   1  10       77.49       90.25      5.04 o 
   3   1  10      361.17      357.17     10.18 o 
   5   1  10      682.82      687.63     16.96 o 
   7   1  10      131.08      136.94      4.91 o 
   9   1  10        5.42        3.32      1.31 o 
 -22   2  10      289.09      280.12      7.11 o 
 -20   2  10       72.92       72.07      2.49 o 
 -18   2  10      140.17      141.81      4.44 o 
 -16   2  10       12.70       10.72      0.96 o 
 -14   2  10      842.47      866.94     28.12 o 
 -12   2  10      709.52      729.35     20.65 o 
 -10   2  10      313.60      293.77      7.52 o 
  -8   2  10      197.03      195.46      6.13 o 
  -6   2  10      870.92      881.12     25.62 o 
  -4   2  10      783.95      814.79     23.53 o 
  -2   2  10       47.07       58.60      2.90 o 
   0   2  10     1020.35     1033.75     28.25 o 
   2   2  10      525.47      524.95     10.98 o 
   4   2  10      559.67      575.05     14.34 o 
   6   2  10      510.63      538.77     19.51 o 
   8   2  10      252.14      265.25      9.85 o 
 -21   3  10      251.87      267.65      8.73 o 
 -19   3  10      546.14      558.87     15.12 o 
 -17   3  10      311.92      311.62      8.76 o 
 -15   3  10      101.78      107.17      2.80 o 
 -13   3  10       41.86       43.13      2.53 o 
 -11   3  10      352.31      352.84     10.30 o 
  -9   3  10      379.63      387.08      9.84 o 
  -7   3  10      778.28      785.54     22.92 o 
  -5   3  10     1852.75     1927.92     54.76 o 
  -3   3  10     1085.40     1120.74     31.64 o 
  -1   3  10      242.17      248.11      7.45 o 
   1   3  10      685.35      668.02     15.23 o 
   3   3  10      271.96      263.51      8.07 o 
   5   3  10      300.02      307.94      9.24 o 
   7   3  10      126.41      138.82      5.44 o 
 -20   4  10       45.25       47.08      2.40 o 
 -18   4  10       11.38       10.15      1.02 o 
 -16   4  10      123.56      107.46      4.03 o 
 -14   4  10      168.37      168.88      6.28 o 
 -12   4  10      129.75      134.94      3.49 o 
 -10   4  10        2.27        1.07      0.94 o 
  -8   4  10      404.05      419.91      8.28 o 
  -6   4  10      178.57      160.83      3.36 o 
  -4   4  10      136.25      137.43      2.97 o 
  -2   4  10       87.31       85.00      1.98 o 
   0   4  10       25.52       20.72      1.17 o 
   2   4  10        3.94        4.26      0.84 o 
   4   4  10        0.27       -0.81      0.81 o 
   6   4  10       33.75       38.80      1.78 o 
 -17   5  10      102.22       77.50      5.57 o 
 -15   5  10      238.76      250.00      8.54 o 
 -13   5  10      160.69      177.27      6.32 o 
 -11   5  10       84.68       75.72      2.84 o 
  -9   5  10       36.06       35.03      2.20 o 
  -7   5  10       92.51       82.93      3.02 o 
  -5   5  10       56.54       50.75      2.44 o 
  -3   5  10       88.87       89.88      2.75 o 
  -1   5  10       43.64       37.18      1.72 o 
   1   5  10      141.17      135.94      6.01 o 
   3   5  10       81.77       75.44      4.98 o 
 -12   6  10      241.39      247.09     16.72 o 
 -10   6  10      177.66      176.38      5.48 o 
  -8   6  10      208.10      205.74      5.42 o 
  -6   6  10       84.25       79.98      2.36 o 
  -4   6  10       77.91       79.25      2.06 o 
  -2   6  10       33.82       32.72      1.32 o 
   0   6  10      101.69       85.59      2.85 o 
 -17  -5  11      121.82      126.07      7.96 o 
 -15  -5  11      102.89      104.04      7.70 o 
 -13  -5  11       87.25      100.32      7.17 o 
  -1  -5  11      137.60      112.27      7.43 o 
 -20  -4  11        9.22        9.02      1.86 o 
 -18  -4  11        1.19       -0.80      2.39 o 
 -16  -4  11        4.77        7.43      2.92 o 
 -14  -4  11      132.59      126.33     10.09 o 
 -12  -4  11      402.65      376.08     24.68 o 
 -10  -4  11      199.17      185.09      8.23 o 
  -8  -4  11       83.93       89.29      3.66 o 
  -6  -4  11      337.64      330.43     11.35 o 
  -4  -4  11      484.44      447.20     22.03 o 
   2  -4  11      100.09      104.04      6.90 o 
   4  -4  11       61.56       61.57      5.04 o 
 -21  -3  11       19.83       13.80      2.39 o 
 -19  -3  11      219.29      210.20     14.86 o 
 -17  -3  11      142.68      132.97     10.62 o 
 -15  -3  11      566.47      505.40     45.65 o 
 -13  -3  11      498.15      483.73     34.77 o 
 -11  -3  11      144.14      148.09      7.96 o 
  -9  -3  11      488.84      496.76     16.61 o 
  -7  -3  11       37.28       32.25      2.25 o 
  -5  -3  11      264.38      287.64     10.23 o 
  -3  -3  11      308.37      285.54     19.64 o 
  -1  -3  11     1241.07     1208.96     46.24 o 
   3  -3  11       35.56       28.66      4.25 o 
   5  -3  11       30.69       33.71      4.51 o 
   7  -3  11        8.32       12.90      1.21 o 
 -20  -2  11      218.79      202.24     15.13 o 
 -18  -2  11      342.90      321.93     22.56 o 
 -16  -2  11      486.10      513.62     20.09 o 
 -14  -2  11      494.48      463.93     47.37 o 
 -12  -2  11       41.13       41.32      3.58 o 
 -10  -2  11     1406.63     1427.07     66.88 o 
  -8  -2  11      156.37      200.27      7.04 o 
  -6  -2  11     1436.78     1463.00     49.26 o 
  -4  -2  11     1230.00     1265.53     43.53 o 
  -2  -2  11      910.27      890.77     29.71 o 
   0  -2  11      384.44      399.83     13.12 o 
   2  -2  11        9.93        5.77      1.66 o 
   4  -2  11      425.89      445.61     27.07 o 
   6  -2  11      250.13      260.12     10.57 o 
   8  -2  11       98.36       98.55      4.64 o 
 -23  -1  11       49.70       45.75      2.49 o 
 -21  -1  11       50.92       48.57      3.98 o 
 -19  -1  11      217.82      213.66      9.11 o 
 -17  -1  11      307.28      314.22     10.08 o 
 -15  -1  11      313.25      339.20     12.29 o 
 -13  -1  11      259.69      228.63     22.03 o 
 -11  -1  11      649.17      643.68     22.87 o 
  -9  -1  11      361.94      388.06     13.60 o 
  -7  -1  11      327.22      355.04     12.29 o 
  -5  -1  11      202.71      201.67      7.22 o 
  -3  -1  11      527.74      534.35     18.01 o 
  -1  -1  11        8.31        7.13      1.86 o 
   1  -1  11      163.05      175.39      6.00 o 
   3  -1  11       67.99       64.46      2.74 o 
   5  -1  11      114.80      120.75      5.86 o 
   7  -1  11       14.86       13.90      1.78 o 
 -24   0  11       17.07       20.09      1.59 o 
 -22   0  11       58.09       63.76      3.32 o 
 -20   0  11        9.12        6.31      1.27 o 
 -18   0  11      101.16       99.21      3.26 o 
 -16   0  11      336.03      358.54     13.23 o 
 -14   0  11      713.90      777.83     27.96 o 
 -12   0  11     1079.23     1129.52     49.74 o 
 -10   0  11       11.57       20.12      1.66 o 
  -8   0  11      773.68      722.29     20.31 o 
  -6   0  11      340.44      323.02     10.33 o 
  -4   0  11        1.17        3.26      1.02 o 
  -2   0  11        6.20        9.77      1.21 o 
   0   0  11        0.71        1.19      1.13 o 
   2   0  11        1.50        2.18      0.98 o 
   4   0  11       26.77       19.68      2.23 o 
   6   0  11      477.78      493.15     18.97 o 
   8   0  11      429.97      494.87     23.89 o 
 -23   1  11       49.73       48.12      2.15 o 
 -21   1  11       50.70       51.96      2.15 o 
 -19   1  11      215.60      224.54      5.94 o 
 -17   1  11      312.26      304.54      6.91 o 
 -15   1  11      310.41      329.55      9.79 o 
 -13   1  11      258.68      245.94      7.18 o 
 -11   1  11      645.32      660.43     17.44 o 
  -9   1  11      362.07      385.02     11.38 o 
  -7   1  11      326.07      357.40     12.66 o 
  -5   1  11      203.94      201.91      7.41 o 
  -3   1  11      527.09      528.86     23.62 o 
  -1   1  11        8.25        7.70      1.59 o 
   1   1  11      159.51      169.76      4.21 o 
   3   1  11       70.46       65.45      2.25 o 
   5   1  11      114.87      124.63      5.16 o 
   7   1  11       15.50       14.86      2.39 o 
 -22   2  11       54.36       51.24      2.38 o 
 -20   2  11      222.66      229.39      6.44 o 
 -18   2  11      343.90      343.39      9.59 o 
 -16   2  11      485.70      497.84     10.03 o 
 -14   2  11      497.60      497.54     14.72 o 
 -12   2  11       41.30       40.52      1.98 o 
 -10   2  11     1411.44     1377.98     39.81 o 
  -8   2  11      157.03      194.62      6.07 o 
  -6   2  11     1442.41     1468.74     42.00 o 
  -4   2  11     1243.50     1318.61     44.82 o 
  -2   2  11      908.66      933.28     31.79 o 
   0   2  11      385.58      395.26      9.69 o 
   2   2  11        9.40        6.81      1.08 o 
   4   2  11      429.03      450.73     13.28 o 
   6   2  11      253.89      271.72      9.85 o 
   8   2  11       98.21      100.81      3.84 o 
 -21   3  11       19.72       15.70      1.25 o 
 -19   3  11      216.04      219.23      6.28 o 
 -17   3  11      140.33      140.79      4.42 o 
 -15   3  11      563.38      548.82     11.70 o 
 -13   3  11      495.96      485.01     10.04 o 
 -11   3  11      143.61      150.59      4.75 o 
  -9   3  11      482.25      477.02     14.19 o 
  -7   3  11       37.99       35.39      1.99 o 
  -5   3  11      262.82      298.45      8.83 o 
  -3   3  11      312.94      297.17      9.07 o 
  -1   3  11     1238.58     1240.97     34.74 o 
   1   3  11      250.63      254.23      8.14 o 
   3   3  11       36.41       37.20      2.09 o 
   5   3  11       30.06       38.41      2.34 o 
   7   3  11        8.35       11.89      1.59 o 
 -20   4  11        8.89        9.14      0.71 o 
 -18   4  11        1.13        0.85      0.77 o 
 -16   4  11        4.95        6.70      1.42 o 
 -14   4  11      131.78      131.54      4.55 o 
 -12   4  11      402.83      372.15     11.14 o 
 -10   4  11      197.45      188.21      5.25 o 
  -8   4  11       85.21       90.69      2.27 o 
  -6   4  11      334.93      328.45      6.25 o 
  -4   4  11      482.28      466.18      8.59 o 
  -2   4  11        8.94       10.16      1.06 o 
   0   4  11       53.62       45.54      1.86 o 
   2   4  11       99.62       90.31      5.27 o 
   4   4  11       60.41       64.62      2.30 o 
 -17   5  11      124.61      107.62      3.90 o 
 -15   5  11      102.32       96.55      3.78 o 
 -13   5  11       87.08       85.35      3.59 o 
 -11   5  11       93.61       86.27      2.96 o 
  -9   5  11        9.82        9.68      1.15 o 
  -7   5  11      185.73      171.48      4.54 o 
  -5   5  11       31.83       29.83      1.73 o 
  -3   5  11       41.50       36.70      1.79 o 
  -1   5  11      135.50      112.92      3.27 o 
   1   5  11      184.59      163.87      9.12 o 
 -12   6  11       12.57       10.14      1.59 o 
 -10   6  11      285.39      270.04      7.95 o 
  -8   6  11      125.73      130.17      4.17 o 
  -6   6  11       86.11       82.91      3.33 o 
  -4   6  11       97.77       89.71      3.51 o 
  -2   6  11       28.73       15.43      1.06 o 
 -10  -6  12      258.25      234.88     14.07 o 
  -8  -6  12       50.83       48.04      3.72 o 
  -6  -6  12      245.31      253.72     14.07 o 
 -17  -5  12      160.35      164.28      9.82 o 
 -15  -5  12       88.92       93.16      6.64 o 
 -13  -5  12        6.70        3.45      2.12 o 
  -3  -5  12      160.92      157.65      9.29 o 
 -18  -4  12       70.06       67.41      5.57 o 
 -16  -4  12       71.61       66.88      6.10 o 
 -14  -4  12       25.16       24.42      3.72 o 
 -12  -4  12        2.66        6.64      2.92 o 
  -2  -4  12       93.36       82.54      6.37 o 
   0  -4  12      210.06      226.39     12.74 o 
   2  -4  12       72.98       64.49      5.31 o 
 -21  -3  12       22.22       18.84      2.92 o 
 -19  -3  12       28.81       29.19      3.98 o 
 -17  -3  12      139.98      147.30     10.35 o 
 -15  -3  12      490.52      517.53     31.05 o 
 -13  -3  12       83.22       73.17      6.50 o 
 -11  -3  12     1450.33     1411.14     42.38 o 
  -9  -3  12     1425.80     1366.76     45.22 o 
  -7  -3  12       44.26       38.78      2.52 o 
  -5  -3  12      447.94      442.69     19.91 o 
  -3  -3  12       49.73       45.28      2.89 o 
  -1  -3  12      832.28      744.98     46.71 o 
   1  -3  12       92.02       83.07      7.17 o 
   3  -3  12      201.43      239.92     14.33 o 
   5  -3  12      158.94      164.74      6.50 o 
 -20  -2  12      253.05      236.21     17.52 o 
 -18  -2  12      186.38      180.74     13.00 o 
 -16  -2  12       69.15       73.44      3.82 o 
 -14  -2  12      137.66      131.33      4.77 o 
 -12  -2  12      170.95      164.81      9.29 o 
 -10  -2  12      258.03      237.68      8.54 o 
  -8  -2  12        0.12        0.40      1.13 o 
  -6  -2  12     2411.47     2446.45     82.19 o 
  -4  -2  12      483.16      492.59     24.95 o 
  -2  -2  12      278.05      261.15     18.84 o 
   0  -2  12       33.33       32.91      2.92 o 
   2  -2  12      231.37      246.82     15.66 o 
   4  -2  12       46.30       43.68      3.25 o 
   6  -2  12       16.42       13.26      1.40 o 
 -23  -1  12       36.43       32.13      1.85 o 
 -21  -1  12       35.29       32.31      2.42 o 
 -19  -1  12       71.62       68.21      6.64 o 
 -17  -1  12      177.30      182.32     10.35 o 
 -15  -1  12      378.63      398.84     24.04 o 
 -13  -1  12      322.88      297.38     27.60 o 
 -11  -1  12      328.01      321.19      9.18 o 
  -9  -1  12      420.16      425.61     14.82 o 
  -7  -1  12       64.26       55.70      2.72 o 
  -5  -1  12        6.81        6.26      1.13 o 
  -3  -1  12      776.98      739.68     34.77 o 
  -1  -1  12      231.06      204.65      8.29 o 
   1  -1  12      127.32      148.13      6.18 o 
   3  -1  12       15.69       12.90      2.04 o 
   5  -1  12      100.07       96.41      4.65 o 
   7  -1  12       38.03       44.41      3.32 o 
 -22   0  12       21.64       23.68      1.96 o 
 -20   0  12      188.92      178.59      5.85 o 
 -18   0  12      455.90      426.38     11.96 o 
 -16   0  12      328.59      339.24     15.21 o 
 -14   0  12      138.38      145.08      5.82 o 
 -12   0  12      820.88      866.31     76.70 o 
 -10   0  12      138.27      113.82      4.59 o 
  -8   0  12        0.49       -0.53      1.13 o 
  -6   0  12      255.41      257.86      9.00 o 
  -4   0  12       26.11       24.76      1.96 o 
  -2   0  12       64.05       63.43      3.98 o 
   0   0  12      189.35      167.58      5.46 o 
   2   0  12      132.30      121.60      7.83 o 
   4   0  12        2.60        3.18      1.69 o 
   6   0  12        0.34        0.53      1.31 o 
 -23   1  12       37.11       34.55      2.70 o 
 -21   1  12       35.22       38.26      2.02 o 
 -19   1  12       71.93       73.21      3.02 o 
 -17   1  12      177.35      174.49      4.22 o 
 -15   1  12      377.20      401.71     13.24 o 
 -13   1  12      325.59      323.80     11.54 o 
 -11   1  12      324.05      316.53      9.44 o 
  -9   1  12      421.85      435.37     18.58 o 
  -7   1  12       65.24       60.33      2.90 o 
  -5   1  12        7.06        6.41      1.31 o 
  -3   1  12      775.51      728.53     35.56 o 
  -1   1  12      230.90      214.00      7.37 o 
   1   1  12      128.17      146.65      6.38 o 
   3   1  12       15.46       13.17      1.47 o 
   5   1  12       98.26       98.58      4.12 o 
   7   1  12       40.13       47.51      3.18 o 
 -22   2  12       70.05       64.34      2.99 o 
 -20   2  12      257.27      272.22      7.45 o 
 -18   2  12      184.60      182.48      5.43 o 
 -16   2  12       70.89       69.48      1.82 o 
 -14   2  12      139.14      140.83      3.00 o 
 -12   2  12      172.67      182.03      6.85 o 
 -10   2  12      260.93      243.64      8.01 o 
  -8   2  12        0.08        2.39      1.01 o 
  -6   2  12     2413.31     2457.01     84.76 o 
  -4   2  12      489.47      532.73     18.38 o 
  -2   2  12      278.31      272.25      6.68 o 
   0   2  12       33.27       30.41      2.09 o 
   2   2  12      229.30      247.97      7.61 o 
   4   2  12       46.28       47.49      3.45 o 
   6   2  12       16.39       13.46      1.33 o 
 -21   3  12       21.77       19.84      1.20 o 
 -19   3  12       28.51       29.35      1.66 o 
 -17   3  12      139.04      134.47      4.26 o 
 -15   3  12      485.38      470.27     12.07 o 
 -13   3  12       81.42       71.87      2.33 o 
 -11   3  12     1453.03     1445.69     29.64 o 
  -9   3  12     1420.06     1345.64     25.63 o 
  -7   3  12       46.09       43.03      1.95 o 
  -5   3  12      441.35      417.62     12.03 o 
  -3   3  12       48.20       47.71      2.30 o 
  -1   3  12      828.86      811.28     21.65 o 
   1   3  12       91.27       86.87      3.27 o 
   3   3  12      202.09      226.23     11.94 o 
   5   3  12      157.44      157.17      8.36 o 
 -18   4  12       69.89       66.02      2.34 o 
 -16   4  12       73.32       68.07      3.08 o 
 -14   4  12       25.28       24.76      1.72 o 
 -12   4  12        2.51        2.46      1.25 o 
 -10   4  12       43.15       41.29      2.13 o 
  -8   4  12      429.53      379.75      9.24 o 
  -6   4  12       29.23       27.19      1.51 o 
  -4   4  12       48.29       46.56      2.21 o 
  -2   4  12       93.85       81.54      2.31 o 
   0   4  12      210.76      195.39     10.53 o 
   2   4  12       74.11       69.11      2.52 o 
 -17   5  12      160.23      139.34      9.95 o 
 -15   5  12       88.00       84.04      3.32 o 
 -13   5  12        6.70        2.74      0.93 o 
 -11   5  12      205.81      183.36      5.74 o 
  -9   5  12       97.47       85.17      2.86 o 
  -7   5  12       40.94       49.37      1.93 o 
  -5   5  12       39.75       36.21      1.90 o 
  -3   5  12      161.14      145.37      6.19 o 
  -1   5  12      195.10      167.91      9.73 o 
 -10   6  12      257.76      236.59      7.88 o 
  -8   6  12       49.84       38.06      1.94 o 
  -6   6  12      244.08      228.53      7.88 o 
 -15  -5  13       12.31        9.02      1.86 o 
 -11  -5  13       29.76       27.34      3.45 o 
  -9  -5  13       60.26       62.63      4.78 o 
  -7  -5  13      130.35      136.15      8.49 o 
  -5  -5  13      154.37      152.34      9.02 o 
  -3  -5  13        0.52        2.12      1.33 o 
 -18  -4  13      101.69      101.65      7.17 o 
 -16  -4  13       65.95       70.86      5.57 o 
 -14  -4  13       19.96       20.17      3.18 o 
 -12  -4  13       26.53       26.27      3.18 o 
  -8  -4  13        8.03        9.82      2.92 o 
  -6  -4  13       15.82       20.44      2.92 o 
  -4  -4  13      119.70      126.33      7.96 o 
  -2  -4  13      194.79      190.29     11.94 o 
   0  -4  13      114.14      116.51      7.70 o 
 -21  -3  13       11.05       11.68      1.86 o 
 -19  -3  13      108.75      101.65      7.96 o 
 -17  -3  13      396.63      394.39     25.21 o 
 -15  -3  13       90.21       88.38      7.43 o 
 -13  -3  13      450.71      447.73     29.19 o 
 -11  -3  13      118.76      107.75      8.76 o 
  -9  -3  13      236.94      241.84      7.59 o 
  -7  -3  13      403.14      396.15     14.67 o 
  -5  -3  13      358.11      334.94     20.17 o 
  -3  -3  13       43.05       44.32      4.78 o 
  -1  -3  13      204.20      192.68     12.47 o 
   1  -3  13       44.10       40.61      4.78 o 
   3  -3  13       69.61       70.09      3.98 o 
 -22  -2  13      122.63       92.63      7.43 o 
 -20  -2  13      296.21      280.00     18.84 o 
 -18  -2  13      238.60      227.45     15.13 o 
 -16  -2  13       52.52       56.00      5.84 o 
 -14  -2  13      156.03      145.17      7.70 o 
 -12  -2  13      206.16      212.71      7.79 o 
 -10  -2  13      279.59      268.20     10.79 o 
  -8  -2  13      422.10      413.84     12.38 o 
  -6  -2  13       87.61       74.76      2.88 o 
  -4  -2  13       67.77       67.02      3.49 o 
  -2  -2  13      159.50      152.87     10.62 o 
   0  -2  13      113.62       99.26      8.23 o 
   2  -2  13       22.15       23.83      2.04 o 
   4  -2  13       29.98       31.10      2.23 o 
 -21  -1  13       69.38       62.37      5.57 o 
 -19  -1  13      151.73      144.38     10.62 o 
 -17  -1  13       86.94       80.04      6.90 o 
 -15  -1  13      112.81      115.90      6.67 o 
 -13  -1  13      241.04      225.01      7.14 o 
 -11  -1  13      107.93      106.50      4.22 o 
  -9  -1  13      137.14      139.96      5.35 o 
  -7  -1  13      223.80      206.40      7.31 o 
  -5  -1  13      883.38      887.44     26.25 o 
  -3  -1  13      557.77      554.70     20.92 o 
  -1  -1  13       19.82       16.45      3.18 o 
   1  -1  13      167.27      168.06      7.06 o 
   3  -1  13       23.61       20.08      1.85 o 
   5  -1  13      127.73      137.29     11.01 o 
 -22   0  13      114.77      109.35      4.65 o 
 -20   0  13      218.16      219.31      6.33 o 
 -18   0  13       25.17       19.40      1.56 o 
 -16   0  13        0.10       -0.49      1.12 o 
 -14   0  13        0.02        0.48      0.91 o 
 -12   0  13      643.20      639.54     58.52 o 
 -10   0  13      181.77      143.05      5.53 o 
  -8   0  13      222.73      222.96      8.25 o 
  -6   0  13      216.60      226.12     11.41 o 
  -4   0  13        4.70        2.62      0.91 o 
  -2   0  13      106.80       96.87      3.53 o 
   0   0  13      504.13      526.65     20.48 o 
   2   0  13      101.80      107.74      4.91 o 
   4   0  13        0.03       -0.65      1.59 o 
 -23   1  13       84.40       89.76      3.02 o 
 -21   1  13       69.10       65.89      2.52 o 
 -19   1  13      149.83      146.91      4.48 o 
 -17   1  13       85.62       82.33      2.98 o 
 -15   1  13      113.77      114.64      4.06 o 
 -13   1  13      242.00      226.85      7.76 o 
 -11   1  13      108.54      109.41      8.76 o 
  -9   1  13      136.26      148.37     10.09 o 
  -7   1  13      221.30      201.03      7.60 o 
  -5   1  13      884.24      903.16     21.23 o 
  -3   1  13      551.98      564.64     15.24 o 
  -1   1  13       19.74       19.29      1.81 o 
   1   1  13      164.73      159.89      7.43 o 
   3   1  13       22.90       18.82      1.66 o 
   5   1  13      128.07      141.46      7.17 o 
 -22   2  13      123.01      113.48      3.20 o 
 -20   2  13      293.66      290.20      7.97 o 
 -18   2  13      235.09      221.64      5.88 o 
 -16   2  13       53.30       54.38      2.19 o 
 -14   2  13      153.97      150.01      4.68 o 
 -12   2  13      206.76      218.23      5.94 o 
 -10   2  13      280.49      271.15      7.20 o 
  -8   2  13      425.21      420.99      9.45 o 
  -6   2  13       88.10       76.49      2.45 o 
  -4   2  13       65.85       69.76      2.33 o 
  -2   2  13      159.36      163.82      5.90 o 
   0   2  13      114.49      114.29      5.31 o 
   2   2  13       22.37       24.42      2.92 o 
   4   2  13       30.43       30.44      1.78 o 
 -21   3  13       11.61       12.59      1.03 o 
 -19   3  13      108.97      108.14      3.31 o 
 -17   3  13      396.04      388.97      9.93 o 
 -15   3  13       90.36       86.75      2.86 o 
 -13   3  13      450.65      448.70     13.19 o 
 -11   3  13      118.54      129.82      4.48 o 
  -9   3  13      237.19      251.50      6.62 o 
  -7   3  13      409.11      386.26     12.19 o 
  -5   3  13      357.54      330.07      9.88 o 
  -3   3  13       43.18       40.00      2.48 o 
  -1   3  13      203.63      201.25      8.08 o 
   1   3  13       43.89       45.99      2.68 o 
   3   3  13       69.07       73.78      4.25 o 
 -18   4  13      102.43       99.08      3.67 o 
 -16   4  13       64.72       62.94      2.56 o 
 -14   4  13       20.01       18.78      1.47 o 
 -12   4  13       25.51       26.05      1.78 o 
 -10   4  13       36.48       34.44      2.13 o 
  -8   4  13        7.64        6.41      1.13 o 
  -6   4  13       15.87       16.40      1.27 o 
  -4   4  13      120.50      116.26      5.39 o 
  -2   4  13      192.81      194.21      7.71 o 
   0   4  13      112.88      116.11      3.82 o 
 -15   5  13       12.47        8.73      0.92 o 
 -13   5  13       64.42       62.61      2.44 o 
 -11   5  13       29.28       27.52      1.67 o 
  -9   5  13       58.81       56.17      2.35 o 
  -7   5  13      132.09      127.78      3.73 o 
  -5   5  13      156.00      140.11      7.16 o 
  -3   5  13        0.75        0.66      0.74 o 
 -11  -5  14       59.94       52.02      3.72 o 
  -9  -5  14      154.09      162.43      9.02 o 
  -7  -5  14       11.92       10.88      1.59 o 
 -18  -4  14       69.24       70.07      5.31 o 
 -16  -4  14       30.05       25.48      3.18 o 
 -14  -4  14       69.88       65.82      5.31 o 
 -12  -4  14      303.62      258.77     16.72 o 
 -10  -4  14       31.12       25.74      3.72 o 
  -8  -4  14      106.98      106.69      6.90 o 
  -6  -4  14      192.72      206.75     11.68 o 
  -4  -4  14      188.43      176.76     11.15 o 
  -2  -4  14        0.35       -0.80      1.86 o 
 -19  -3  14       89.81       84.66      6.64 o 
 -17  -3  14       44.19       52.82      5.04 o 
 -15  -3  14       93.13       78.03      6.64 o 
 -13  -3  14       57.32       54.41      5.31 o 
 -11  -3  14        9.75       11.94      2.65 o 
  -9  -3  14      216.69      205.95     13.27 o 
  -7  -3  14      134.96      136.42      9.29 o 
  -5  -3  14      196.83      193.48     11.94 o 
  -3  -3  14      254.83      262.22     15.92 o 
  -1  -3  14      104.94      112.27      7.70 o 
   1  -3  14       21.67       24.42      3.18 o 
 -20  -2  14        0.86        1.86      2.12 o 
 -18  -2  14       34.68       33.97      4.51 o 
 -16  -2  14       64.22       65.29      6.10 o 
 -14  -2  14      185.07      202.50     13.54 o 
 -12  -2  14      557.10      505.86     33.18 o 
 -10  -2  14        0.72       -2.39      2.39 o 
  -8  -2  14       45.41       32.64      4.78 o 
  -6  -2  14      215.12      198.52     13.00 o 
  -4  -2  14      159.09      175.17     11.15 o 
  -2  -2  14       49.36       42.46      4.78 o 
   0  -2  14        0.31       -1.06      2.12 o 
   2  -2  14       35.42       37.61      2.79 o 
 -21  -1  14        8.83        7.70      2.12 o 
 -19  -1  14        0.70        0.53      2.39 o 
 -17  -1  14      117.13      118.92      5.40 o 
 -15  -1  14       62.86       63.25      3.68 o 
 -13  -1  14       77.33       66.59      3.73 o 
 -11  -1  14      110.93      106.82      3.80 o 
  -9  -1  14      207.17      182.45      5.82 o 
  -7  -1  14      125.42      136.51      3.94 o 
  -5  -1  14      155.03      156.59     10.62 o 
  -3  -1  14       16.66       14.07      3.18 o 
  -1  -1  14        4.55        4.25      1.88 o 
   1  -1  14      136.29      134.29      9.29 o 
   3  -1  14       58.65       59.61      3.05 o 
 -22   0  14       55.79       53.39      2.49 o 
 -20   0  14       29.15       30.35      2.65 o 
 -18   0  14        5.78        6.88      1.40 o 
 -16   0  14      352.17      355.00     14.60 o 
 -14   0  14        4.40        3.17      0.97 o 
 -12   0  14      542.37      523.67     13.92 o 
 -10   0  14      279.64      236.35      6.78 o 
  -8   0  14        2.67        5.83      1.12 o 
  -6   0  14      515.93      487.15     14.91 o 
  -4   0  14      198.82      188.76      7.90 o 
  -2   0  14        6.45        5.31      1.37 o 
   0   0  14      217.21      233.29     14.33 o 
 -21   1  14        8.91        7.42      0.86 o 
 -19   1  14        0.73        0.62      0.85 o 
 -17   1  14      119.39      119.59      4.52 o 
 -15   1  14       61.76       65.89      3.73 o 
 -13   1  14       77.32       70.00      2.52 o 
 -11   1  14      112.26      113.04      3.58 o 
  -9   1  14      206.41      182.71      4.79 o 
  -7   1  14      128.41      143.66      3.80 o 
  -5   1  14      158.25      157.54      5.74 o 
  -3   1  14       16.21       16.18      1.77 o 
  -1   1  14        5.39        7.40      1.37 o 
   1   1  14      134.88      144.64      7.70 o 
 -20   2  14        0.75        0.74      0.72 o 
 -18   2  14       33.79       34.64      1.60 o 
 -16   2  14       62.50       58.47      2.57 o 
 -14   2  14      184.05      187.46      5.18 o 
 -12   2  14      555.92      514.18     19.00 o 
 -10   2  14        0.66        0.38      1.02 o 
  -8   2  14       44.96       39.37      2.25 o 
  -6   2  14      214.80      209.90      7.22 o 
  -4   2  14      159.55      171.72      6.05 o 
  -2   2  14       48.71       46.80      2.80 o 
   0   2  14        0.26       -0.61      1.13 o 
   2   2  14       35.88       42.46      2.65 o 
 -19   3  14       91.86       87.32      2.73 o 
 -17   3  14       44.91       47.43      1.81 o 
 -15   3  14       94.21       77.55      2.57 o 
 -13   3  14       56.81       49.52      2.64 o 
 -11   3  14       10.09        6.67      1.19 o 
  -9   3  14      215.90      211.46      7.23 o 
  -7   3  14      137.29      138.44      4.53 o 
  -5   3  14      195.63      189.31      6.60 o 
  -3   3  14      253.41      260.43     10.31 o 
  -1   3  14      104.23      110.58      5.84 o 
   1   3  14       21.33       28.13      2.12 o 
 -16   4  14       29.73       20.13      1.27 o 
 -14   4  14       69.68       59.97      2.42 o 
 -12   4  14      303.26      287.13      8.36 o 
 -10   4  14       30.44       23.95      1.56 o 
  -8   4  14      106.35       95.90      3.60 o 
  -6   4  14      193.59      186.57      7.83 o 
  -4   4  14      189.17      181.00     11.15 o 
  -2   4  14        0.34        0.44      0.71 o 
 -11   5  14       61.35       49.14      2.03 o 
  -9   5  14      154.55      145.94      4.50 o 
  -7   5  14       12.47       10.44      0.82 o 
 -12  -4  15      130.43      118.37      7.17 o 
 -10  -4  15       24.63       21.50      3.18 o 
  -8  -4  15       36.17       38.75      3.45 o 
  -6  -4  15        8.80       10.09      1.86 o 
 -19  -3  15       75.76       73.52      5.31 o 
 -17  -3  15       10.90       10.88      2.12 o 
 -15  -3  15       26.15       22.03      3.45 o 
 -11  -3  15       19.38       22.56      3.45 o 
  -9  -3  15       32.79       33.71      4.25 o 
  -7  -3  15      210.29      225.33     13.54 o 
  -5  -3  15      125.81      133.23      8.76 o 
  -3  -3  15       37.30       35.78      2.72 o 
 -20  -2  15      186.08      191.89     12.47 o 
 -18  -2  15        5.26        5.31      2.39 o 
 -16  -2  15       86.44       95.28      7.17 o 
 -14  -2  15       18.93       18.58      3.18 o 
 -12  -2  15        3.50        2.12      2.39 o 
 -10  -2  15      136.55      128.19      8.49 o 
  -8  -2  15      115.91      121.29      8.23 o 
  -6  -2  15      158.26      166.67     10.62 o 
  -4  -2  15       72.22       71.39      5.84 o 
  -2  -2  15       40.10       37.25      2.90 o 
   0  -2  15        3.28        2.39      1.59 o 
 -21  -1  15       16.02       16.45      2.65 o 
 -19  -1  15        3.34        3.72      2.39 o 
 -17  -1  15       71.98       78.03      6.90 o 
 -15  -1  15       94.42       99.00      7.96 o 
 -13  -1  15        9.10        6.64      3.18 o 
 -11  -1  15      430.38      431.28     26.01 o 
  -9  -1  15      453.86      444.45     17.68 o 
  -7  -1  15      123.97      140.87      6.12 o 
  -5  -1  15        1.54        0.00      2.65 o 
  -3  -1  15       25.64       26.92      2.90 o 
  -1  -1  15       88.84       95.56      4.88 o 
   1  -1  15       61.82       47.24      3.45 o 
 -20   0  15       66.87       63.58      3.18 o 
 -18   0  15       45.01       51.51      3.04 o 
 -16   0  15       19.85       23.57      2.30 o 
 -14   0  15        7.96        9.29      3.18 o 
 -12   0  15       49.91       51.22      5.84 o 
 -10   0  15       73.32       89.60      4.34 o 
  -8   0  15     1018.65     1152.44     44.17 o 
  -6   0  15      865.32      902.61     34.76 o 
  -4   0  15       53.23       66.10      3.43 o 
  -2   0  15        8.55       10.56      1.37 o 
 -21   1  15       16.06       16.98      1.11 o 
 -19   1  15        3.83        3.59      0.94 o 
 -17   1  15       73.02       82.84      4.12 o 
 -15   1  15       95.36       96.88      4.76 o 
 -13   1  15        9.91        8.72      1.13 o 
 -11   1  15      430.85      438.56     17.66 o 
  -9   1  15      455.79      461.84     17.68 o 
  -7   1  15      124.98      140.69      6.12 o 
  -5   1  15        1.66        0.24      1.19 o 
  -3   1  15       26.26       33.35      2.41 o 
  -1   1  15       91.49      103.27      4.27 o 
 -20   2  15      184.87      193.09      8.08 o 
 -18   2  15        5.36        5.27      0.76 o 
 -16   2  15       86.99       85.67      3.47 o 
 -14   2  15       18.67       16.78      1.14 o 
 -12   2  15        3.42        2.42      1.21 o 
 -10   2  15      137.21      123.79      4.12 o 
  -8   2  15      116.43      116.52      4.41 o 
  -6   2  15      156.72      165.09      5.81 o 
  -4   2  15       69.55       77.61      3.70 o 
  -2   2  15       40.59       47.02      2.49 o 
   0   2  15        3.03        2.92      1.06 o 
 -19   3  15       76.70       69.63      2.83 o 
 -17   3  15       10.47        9.74      0.78 o 
 -15   3  15       26.36       19.75      2.03 o 
 -13   3  15        1.45        1.67      0.98 o 
 -11   3  15       19.60       19.55      1.47 o 
  -9   3  15       33.25       35.05      1.82 o 
  -7   3  15      211.83      219.42      7.49 o 
  -5   3  15      126.65      135.12      5.56 o 
  -3   3  15       37.04       43.02      2.52 o 
 -16   4  15       51.24       40.19      1.85 o 
 -14   4  15       39.96       42.11      1.80 o 
 -12   4  15      129.46      114.11      3.72 o 
 -10   4  15       25.46       20.36      1.27 o 
  -8   4  15       36.02       32.49      2.05 o 
  -6   4  15        9.31       10.35      1.86 o 
 -17  -3  16       31.36       30.52      2.92 o 
 -11  -3  16       40.29       36.36      3.72 o 
  -9  -3  16        8.57       13.54      2.12 o 
  -7  -3  16       82.81      100.59      6.37 o 
  -5  -3  16       18.22       17.53      1.88 o 
 -18  -2  16       22.05       25.48      3.18 o 
 -16  -2  16      452.20      477.19     28.93 o 
 -14  -2  16       18.36       22.03      3.45 o 
 -12  -2  16       40.65       44.91      2.55 o 
 -10  -2  16       69.81       83.34      5.84 o 
  -8  -2  16        9.66       11.68      2.39 o 
  -6  -2  16      261.83      290.35     17.25 o 
  -4  -2  16       38.15       39.19      6.10 o 
 -19  -1  16        2.20        3.45      2.12 o 
 -17  -1  16       16.53       16.99      2.92 o 
 -15  -1  16      139.17      144.91     10.62 o 
 -13  -1  16      245.37      270.52     11.03 o 
 -11  -1  16       55.40       59.07      3.12 o 
  -9  -1  16       72.63       85.66      3.95 o 
  -7  -1  16       28.34       31.24      2.41 o 
  -5  -1  16       55.41       61.44      6.37 o 
  -3  -1  16       46.14       42.63      3.32 o 
 -20   0  16       47.11       35.30      3.72 o 
 -18   0  16        7.10        9.02      2.65 o 
 -16   0  16      107.38      114.12      8.76 o 
 -14   0  16       91.95       86.72      4.12 o 
 -12   0  16       20.72       17.43      2.12 o 
 -10   0  16       73.74      101.32      4.59 o 
  -8   0  16        2.09        3.40      1.32 o 
  -6   0  16       20.72       30.64      2.41 o 
  -4   0  16       42.39       42.05      2.41 o 
  -2   0  16       10.05        4.25      1.59 o 
 -19   1  16        2.11        3.18      2.12 o 
 -17   1  16       16.51       18.05      1.72 o 
 -15   1  16      138.11      149.24      6.37 o 
 -13   1  16      245.30      268.53     11.09 o 
 -11   1  16       54.17       55.87      2.77 o 
  -9   1  16       71.88       80.38      3.95 o 
  -7   1  16       29.02       29.91      2.41 o 
  -5   1  16       55.09       72.96      3.32 o 
  -3   1  16       47.01       49.53      2.49 o 
 -18   2  16       23.42       26.15      2.10 o 
 -16   2  16      448.78      436.00     34.50 o 
 -14   2  16       17.88       16.92      1.45 o 
 -12   2  16       41.22       44.24      3.02 o 
 -10   2  16       68.79       75.22      3.33 o 
  -8   2  16        8.87       10.27      1.61 o 
  -6   2  16      259.09      286.84     11.26 o 
  -4   2  16       38.12       45.39      2.30 o 
 -17   3  16       31.21       25.57      2.84 o 
 -15   3  16       28.28       23.26      1.46 o 
 -13   3  16       28.53       25.33      4.51 o 
 -11   3  16       42.12       36.25      2.82 o 
  -9   3  16        8.93       12.86      1.08 o 
  -7   3  16       84.11       95.38      4.84 o 
  -5   3  16       18.93       21.30      1.52 o 
 -16  -2  17       46.02       50.78      2.35 o 
 -14  -2  17       51.01       58.92      3.45 o 
 -12  -2  17       91.54       94.75      6.10 o 
 -10  -2  17       54.48       62.63      4.78 o 
  -8  -2  17       22.14       26.39      4.91 o 
 -17  -1  17       49.43       56.98      2.80 o 
 -15  -1  17       72.48       85.14      3.82 o 
 -13  -1  17        7.59       10.62      1.33 o 
 -11  -1  17       33.88       40.02      2.35 o 
  -9  -1  17      148.52      166.31      6.69 o 
  -7  -1  17        6.53        9.55      2.12 o 
  -5  -1  17       47.92       62.63      4.51 o 
 -18   0  17       66.52       75.86      4.78 o 
 -16   0  17        0.05       -0.18      0.95 o 
 -14   0  17       54.52       58.38      4.64 o 
 -12   0  17      216.47      278.41     14.33 o 
 -10   0  17       64.87       68.86      3.32 o 
  -8   0  17        2.26       -0.10      1.13 o 
  -6   0  17       37.75       40.18      2.21 o 
  -4   0  17        0.22       -0.80      1.59 o 
 -17   1  17       48.83       55.05      2.80 o 
 -15   1  17       71.02       83.36      3.82 o 
 -13   1  17        7.50       11.04      1.32 o 
 -11   1  17       33.65       39.98      2.30 o 
  -9   1  17      148.03      167.16      6.69 o 
  -7   1  17        6.43        8.90      1.13 o 
  -5   1  17       48.24       59.48      2.74 o 
 -16   2  17       44.97       46.45      4.25 o 
 -14   2  17       53.28       60.26      2.85 o 
 -12   2  17       89.55       91.58      5.04 o 
 -10   2  17       54.56       60.96      2.87 o 
  -8   2  17       22.39       31.26      1.99 o 
 -13  -1  18      101.41      129.78      6.90 o 
 -14   0  18        7.31        3.98      1.06 o 
 -12   0  18       17.86       22.29      1.86 o 
 -10   0  18      131.42      157.24      6.23 o 
 -13   1  18      100.89      130.58      6.90 o 
 -11   1  18       41.90       46.98      2.92 o 
                                                 
